# Supplementary material for: Hierarchical Structure Controls Nanomechanical Properties of Vimentin Intermediate Filaments
Source: PLoS One. 2009 Oct 6;4(10):e7294. doi: 10.1371/journal.pone.0007294 (PMC2752800; doi:10.1371/journal.pone.0007294)
Supplement: Structure S1 — Atomistic structure of the intermediate filament dimer in the Protein Data Bank (PDB) format. (0.74 MB TXT) [file pone.0007294.s010.txt]

REMARK   EQUILIBRATED HUMAN VIMENTIN DIMER STRUCTURE                    
REMARK   
REMARK   DATE:    08/20/2009      CREATED BY: Qin Zhao  
REMARK   
REMARK   Title: Hierarchical structure controls nanomechanical 
REMARK          properties of vimentin intermediate filaments
REMARK   Authors: Zhao Qin (1,2), Laurent Kreplak (3), 
REMARK            Markus J. Buehler (1,2,4)*   
REMARK   1. Laboratory for Atomistic and Molecular Mechanics, 
REMARK   Department of Civil and Environmental Engineering, 
REMARK   Massachusetts Institute of Technology, 77 Massachusetts Ave., 
REMARK   Room 1-235A&B, Cambridge, MA, USA
REMARK   2. Center for Materials Science and Engineering, 
REMARK   Massachusetts Institute of Technology,
REMARK   77 Massachusetts Ave., Cambridge, MA, USA  
REMARK   3. Department of Physics and Atmospheric Science, Dalhousie 
REMARK   University, Halifax, NS, B3H 3J5, Canada           
REMARK   4. Center for Computational Engineering,  
REMARK   Massachusetts Institute of Technology,
REMARK   77 Massachusetts Ave., Cambridge, MA, USA  
REMARK
REMARK   * Corresponding author: mbuehler@MIT.EDU  
REMARK
REMARK   Published in: PLoS ONE, 2009
REMARK
ATOM      1  HT1 MET     1     -80.285  11.968  -7.682  1.00  0.00      A   
ATOM      2  HT2 MET     1     -80.808  12.315  -6.073  1.00  0.00      A   
ATOM      3  N   MET     1     -80.352  12.713  -6.940  1.00  0.00      A   
ATOM      4  HT3 MET     1     -79.362  12.983  -6.691  1.00  0.00      A   
ATOM      5  CA  MET     1     -81.097  13.872  -7.420  1.00  0.00      A   
ATOM      6  CB  MET     1     -80.471  14.422  -8.701  1.00  0.00      A   
ATOM      7  CG  MET     1     -79.115  15.087  -8.515  1.00  0.00      A   
ATOM      8  SD  MET     1     -78.381  15.630 -10.078  1.00  0.00      A   
ATOM      9  CE  MET     1     -77.389  14.206 -10.431  1.00  0.00      A   
ATOM     10  C   MET     1     -82.558  13.532  -7.688  1.00  0.00      A   
ATOM     11  O   MET     1     -83.454  14.376  -7.598  1.00  0.00      A   
ATOM     12  N   SER     2     -82.782  12.248  -7.971  1.00  0.00      A   
ATOM     13  H   SER     2     -82.013  11.643  -7.934  1.00  0.00      A   
ATOM     14  CA  SER     2     -84.087  11.711  -8.325  1.00  0.00      A   
ATOM     15  CB  SER     2     -83.897  10.295  -8.869  1.00  0.00      A   
ATOM     16  OG  SER     2     -82.926  10.265  -9.912  1.00  0.00      A   
ATOM     17  HG  SER     2     -82.754   9.337 -10.143  1.00  0.00      A   
ATOM     18  C   SER     2     -85.048  11.735  -7.136  1.00  0.00      A   
ATOM     19  O   SER     2     -85.250  10.757  -6.408  1.00  0.00      A   
ATOM     20  N   THR     3     -85.634  12.918  -6.947  1.00  0.00      A   
ATOM     21  H   THR     3     -85.447  13.623  -7.604  1.00  0.00      A   
ATOM     22  CA  THR     3     -86.486  13.219  -5.808  1.00  0.00      A   
ATOM     23  CB  THR     3     -86.656  14.754  -5.714  1.00  0.00      A   
ATOM     24  OG1 THR     3     -85.338  15.291  -5.606  1.00  0.00      A   
ATOM     25  HG1 THR     3     -84.755  14.986  -6.318  1.00  0.00      A   
ATOM     26  CG2 THR     3     -87.470  15.198  -4.504  1.00  0.00      A   
ATOM     27  C   THR     3     -87.818  12.476  -5.882  1.00  0.00      A   
ATOM     28  O   THR     3     -88.701  12.783  -6.687  1.00  0.00      A   
ATOM     29  N   ARG     4     -87.921  11.448  -5.041  1.00  0.00      A   
ATOM     30  H   ARG     4     -87.173  11.246  -4.439  1.00  0.00      A   
ATOM     31  CA  ARG     4     -89.109  10.615  -4.970  1.00  0.00      A   
ATOM     32  CB  ARG     4     -88.706   9.152  -5.133  1.00  0.00      A   
ATOM     33  CG  ARG     4     -88.530   8.721  -6.591  1.00  0.00      A   
ATOM     34  CD  ARG     4     -89.869   8.599  -7.324  1.00  0.00      A   
ATOM     35  NE  ARG     4     -90.663   7.510  -6.773  1.00  0.00      A   
ATOM     36  HE  ARG     4     -90.354   6.590  -6.926  1.00  0.00      A   
ATOM     37  CZ  ARG     4     -91.775   7.693  -6.061  1.00  0.00      A   
ATOM     38  NH1 ARG     4     -92.356   8.883  -5.934  1.00  0.00      A   
ATOM     39 HH11 ARG     4     -92.023   9.666  -6.462  1.00  0.00      A   
ATOM     40 HH12 ARG     4     -93.158   8.994  -5.319  1.00  0.00      A   
ATOM     41  NH2 ARG     4     -92.287   6.648  -5.434  1.00  0.00      A   
ATOM     42 HH21 ARG     4     -91.793   5.763  -5.499  1.00  0.00      A   
ATOM     43 HH22 ARG     4     -93.128   6.700  -4.899  1.00  0.00      A   
ATOM     44  C   ARG     4     -89.909  10.816  -3.690  1.00  0.00      A   
ATOM     45  O   ARG     4     -89.449  11.461  -2.742  1.00  0.00      A   
ATOM     46  N   SER     5     -91.125  10.263  -3.637  1.00  0.00      A   
ATOM     47  H   SER     5     -91.421   9.664  -4.358  1.00  0.00      A   
ATOM     48  CA  SER     5     -91.997  10.431  -2.487  1.00  0.00      A   
ATOM     49  CB  SER     5     -93.450  10.190  -2.908  1.00  0.00      A   
ATOM     50  OG  SER     5     -93.599   8.952  -3.596  1.00  0.00      A   
ATOM     51  HG  SER     5     -93.273   8.274  -2.981  1.00  0.00      A   
ATOM     52  C   SER     5     -91.564   9.507  -1.353  1.00  0.00      A   
ATOM     53  O   SER     5     -91.975   8.345  -1.263  1.00  0.00      A   
ATOM     54  N   VAL     6     -90.666  10.039  -0.520  1.00  0.00      A   
ATOM     55  H   VAL     6     -90.308  10.925  -0.750  1.00  0.00      A   
ATOM     56  CA  VAL     6     -90.126   9.325   0.630  1.00  0.00      A   
ATOM     57  CB  VAL     6     -88.971  10.140   1.282  1.00  0.00      A   
ATOM     58  CG1 VAL     6     -88.386   9.425   2.494  1.00  0.00      A   
ATOM     59  CG2 VAL     6     -87.846  10.390   0.284  1.00  0.00      A   
ATOM     60  C   VAL     6     -91.205   8.947   1.646  1.00  0.00      A   
ATOM     61  O   VAL     6     -91.704   9.762   2.425  1.00  0.00      A   
ATOM     62  N   SER     7     -91.643   7.693   1.546  1.00  0.00      A   
ATOM     63  H   SER     7     -91.500   7.221   0.696  1.00  0.00      A   
ATOM     64  CA  SER     7     -92.426   7.032   2.578  1.00  0.00      A   
ATOM     65  CB  SER     7     -93.923   7.289   2.380  1.00  0.00      A   
ATOM     66  OG  SER     7     -94.284   8.633   2.680  1.00  0.00      A   
ATOM     67  HG  SER     7     -93.513   9.211   2.589  1.00  0.00      A   
ATOM     68  C   SER     7     -92.121   5.541   2.521  1.00  0.00      A   
ATOM     69  O   SER     7     -92.530   4.833   1.599  1.00  0.00      A   
ATOM     70  N   SER     8     -91.335   5.068   3.489  1.00  0.00      A   
ATOM     71  H   SER     8     -90.952   5.676   4.154  1.00  0.00      A   
ATOM     72  CA  SER     8     -90.941   3.670   3.546  1.00  0.00      A   
ATOM     73  CB  SER     8     -89.703   3.526   4.424  1.00  0.00      A   
ATOM     74  OG  SER     8     -88.696   4.442   4.015  1.00  0.00      A   
ATOM     75  HG  SER     8     -87.831   4.065   4.243  1.00  0.00      A   
ATOM     76  C   SER     8     -92.060   2.753   4.026  1.00  0.00      A   
ATOM     77  O   SER     8     -92.407   2.720   5.213  1.00  0.00      A   
ATOM     78  N   SER     9     -92.623   2.033   3.047  1.00  0.00      A   
ATOM     79  H   SER     9     -92.354   2.215   2.119  1.00  0.00      A   
ATOM     80  CA  SER     9     -93.685   1.044   3.209  1.00  0.00      A   
ATOM     81  CB  SER     9     -93.648   0.134   1.989  1.00  0.00      A   
ATOM     82  OG  SER     9     -93.554   0.900   0.794  1.00  0.00      A   
ATOM     83  HG  SER     9     -93.222   0.324   0.088  1.00  0.00      A   
ATOM     84  C   SER     9     -93.619   0.196   4.475  1.00  0.00      A   
ATOM     85  O   SER     9     -92.601  -0.438   4.772  1.00  0.00      A   
ATOM     86  N   SER    10     -94.713   0.210   5.238  1.00  0.00      A   
ATOM     87  H   SER    10     -95.509   0.694   4.932  1.00  0.00      A   
ATOM     88  CA  SER    10     -94.777  -0.394   6.561  1.00  0.00      A   
ATOM     89  CB  SER    10     -96.092   0.031   7.209  1.00  0.00      A   
ATOM     90  OG  SER    10     -96.277   1.437   7.079  1.00  0.00      A   
ATOM     91  HG  SER    10     -95.565   1.899   7.531  1.00  0.00      A   
ATOM     92  C   SER    10     -94.600  -1.911   6.623  1.00  0.00      A   
ATOM     93  O   SER    10     -95.551  -2.692   6.531  1.00  0.00      A   
ATOM     94  N   TYR    11     -93.331  -2.311   6.727  1.00  0.00      A   
ATOM     95  H   TYR    11     -92.625  -1.657   6.516  1.00  0.00      A   
ATOM     96  CA  TYR    11     -92.922  -3.667   7.065  1.00  0.00      A   
ATOM     97  CB  TYR    11     -93.114  -4.649   5.896  1.00  0.00      A   
ATOM     98  CG  TYR    11     -92.856  -6.108   6.261  1.00  0.00      A   
ATOM     99  CD1 TYR    11     -91.613  -6.663   6.025  1.00  0.00      A   
ATOM    100  CE1 TYR    11     -91.359  -7.969   6.381  1.00  0.00      A   
ATOM    101  CD2 TYR    11     -93.854  -6.872   6.838  1.00  0.00      A   
ATOM    102  CE2 TYR    11     -93.605  -8.185   7.190  1.00  0.00      A   
ATOM    103  CZ  TYR    11     -92.353  -8.720   6.963  1.00  0.00      A   
ATOM    104  OH  TYR    11     -92.084 -10.030   7.304  1.00  0.00      A   
ATOM    105  HH  TYR    11     -92.909 -10.540   7.274  1.00  0.00      A   
ATOM    106  C   TYR    11     -91.442  -3.573   7.413  1.00  0.00      A   
ATOM    107  O   TYR    11     -90.646  -3.008   6.653  1.00  0.00      A   
ATOM    108  N   ARG    12     -91.057  -4.095   8.576  1.00  0.00      A   
ATOM    109  H   ARG    12     -91.707  -4.548   9.154  1.00  0.00      A   
ATOM    110  CA  ARG    12     -89.666  -4.100   9.002  1.00  0.00      A   
ATOM    111  CB  ARG    12     -89.449  -3.171  10.207  1.00  0.00      A   
ATOM    112  CG  ARG    12     -89.940  -1.727  10.057  1.00  0.00      A   
ATOM    113  CD  ARG    12     -89.226  -0.943   8.962  1.00  0.00      A   
ATOM    114  NE  ARG    12     -89.886   0.332   8.715  1.00  0.00      A   
ATOM    115  HE  ARG    12     -89.835   1.011   9.419  1.00  0.00      A   
ATOM    116  CZ  ARG    12     -90.582   0.586   7.603  1.00  0.00      A   
ATOM    117  NH1 ARG    12     -90.764  -0.336   6.663  1.00  0.00      A   
ATOM    118 HH11 ARG    12     -90.392  -1.272   6.767  1.00  0.00      A   
ATOM    119 HH12 ARG    12     -91.301  -0.154   5.825  1.00  0.00      A   
ATOM    120  NH2 ARG    12     -91.095   1.800   7.436  1.00  0.00      A   
ATOM    121 HH21 ARG    12     -90.999   2.492   8.150  1.00  0.00      A   
ATOM    122 HH22 ARG    12     -91.645   2.047   6.617  1.00  0.00      A   
ATOM    123  C   ARG    12     -89.375  -5.542   9.395  1.00  0.00      A   
ATOM    124  O   ARG    12     -90.140  -6.137  10.158  1.00  0.00      A   
ATOM    125  N   ARG    13     -88.305  -6.131   8.858  1.00  0.00      A   
ATOM    126  H   ARG    13     -87.673  -5.601   8.332  1.00  0.00      A   
ATOM    127  CA  ARG    13     -88.024  -7.540   9.083  1.00  0.00      A   
ATOM    128  CB  ARG    13     -87.957  -8.265   7.739  1.00  0.00      A   
ATOM    129  CG  ARG    13     -87.967  -9.779   7.862  1.00  0.00      A   
ATOM    130  CD  ARG    13     -88.440 -10.426   6.563  1.00  0.00      A   
ATOM    131  NE  ARG    13     -88.434 -11.878   6.669  1.00  0.00      A   
ATOM    132  HE  ARG    13     -87.730 -12.362   6.190  1.00  0.00      A   
ATOM    133  CZ  ARG    13     -89.340 -12.573   7.362  1.00  0.00      A   
ATOM    134  NH1 ARG    13     -90.440 -12.017   7.866  1.00  0.00      A   
ATOM    135 HH11 ARG    13     -90.705 -11.062   7.644  1.00  0.00      A   
ATOM    136 HH12 ARG    13     -91.052 -12.531   8.476  1.00  0.00      A   
ATOM    137  NH2 ARG    13     -89.135 -13.870   7.547  1.00  0.00      A   
ATOM    138 HH21 ARG    13     -88.316 -14.308   7.182  1.00  0.00      A   
ATOM    139 HH22 ARG    13     -89.820 -14.443   8.028  1.00  0.00      A   
ATOM    140  C   ARG    13     -86.752  -7.708   9.904  1.00  0.00      A   
ATOM    141  O   ARG    13     -85.635  -7.398   9.468  1.00  0.00      A   
ATOM    142  N   MET    14     -86.944  -8.199  11.129  1.00  0.00      A   
ATOM    143  H   MET    14     -87.816  -8.593  11.363  1.00  0.00      A   
ATOM    144  CA  MET    14     -85.878  -8.223  12.116  1.00  0.00      A   
ATOM    145  CB  MET    14     -86.354  -7.618  13.445  1.00  0.00      A   
ATOM    146  CG  MET    14     -87.017  -6.245  13.340  1.00  0.00      A   
ATOM    147  SD  MET    14     -86.014  -4.993  12.502  1.00  0.00      A   
ATOM    148  CE  MET    14     -85.651  -3.933  13.870  1.00  0.00      A   
ATOM    149  C   MET    14     -85.344  -9.637  12.318  1.00  0.00      A   
ATOM    150  O   MET    14     -85.848 -10.430  13.119  1.00  0.00      A   
ATOM    151  N   PHE    15     -84.317  -9.978  11.538  1.00  0.00      A   
ATOM    152  H   PHE    15     -83.985  -9.335  10.878  1.00  0.00      A   
ATOM    153  CA  PHE    15     -83.616 -11.241  11.698  1.00  0.00      A   
ATOM    154  CB  PHE    15     -82.895 -11.655  10.416  1.00  0.00      A   
ATOM    155  CG  PHE    15     -83.779 -11.973   9.220  1.00  0.00      A   
ATOM    156  CD1 PHE    15     -83.738 -11.155   8.107  1.00  0.00      A   
ATOM    157  CD2 PHE    15     -84.560 -13.114   9.215  1.00  0.00      A   
ATOM    158  CE1 PHE    15     -84.451 -11.498   6.978  1.00  0.00      A   
ATOM    159  CE2 PHE    15     -85.272 -13.448   8.081  1.00  0.00      A   
ATOM    160  CZ  PHE    15     -85.211 -12.647   6.962  1.00  0.00      A   
ATOM    161  C   PHE    15     -82.594 -11.068  12.812  1.00  0.00      A   
ATOM    162  O   PHE    15     -81.609 -10.334  12.671  1.00  0.00      A   
ATOM    163  N   GLY    16     -82.884 -11.719  13.940  1.00  0.00      A   
ATOM    164  H   GLY    16     -83.734 -12.203  13.987  1.00  0.00      A   
ATOM    165  CA  GLY    16     -82.006 -11.715  15.099  1.00  0.00      A   
ATOM    166  C   GLY    16     -80.758 -12.565  14.900  1.00  0.00      A   
ATOM    167  O   GLY    16     -80.761 -13.544  14.150  1.00  0.00      A   
ATOM    168  N   GLY    17     -79.680 -12.193  15.592  1.00  0.00      A   
ATOM    169  H   GLY    17     -79.719 -11.381  16.146  1.00  0.00      A   
ATOM    170  CA  GLY    17     -78.408 -12.887  15.462  1.00  0.00      A   
ATOM    171  C   GLY    17     -77.670 -12.399  14.221  1.00  0.00      A   
ATOM    172  O   GLY    17     -77.652 -11.189  13.987  1.00  0.00      A   
ATOM    173  N   PRO    18     -77.064 -13.251  13.378  1.00  0.00      A   
ATOM    174  CD  PRO    18     -76.819 -14.656  13.681  1.00  0.00      A   
ATOM    175  CA  PRO    18     -76.368 -12.858  12.147  1.00  0.00      A   
ATOM    176  CB  PRO    18     -75.615 -14.129  11.777  1.00  0.00      A   
ATOM    177  CG  PRO    18     -75.441 -14.856  13.085  1.00  0.00      A   
ATOM    178  C   PRO    18     -77.251 -12.355  10.998  1.00  0.00      A   
ATOM    179  O   PRO    18     -77.026 -12.667   9.822  1.00  0.00      A   
ATOM    180  N   GLY    19     -78.243 -11.513  11.292  1.00  0.00      A   
ATOM    181  H   GLY    19     -78.288 -11.120  12.189  1.00  0.00      A   
ATOM    182  CA  GLY    19     -79.201 -11.069  10.298  1.00  0.00      A   
ATOM    183  C   GLY    19     -79.180  -9.559  10.152  1.00  0.00      A   
ATOM    184  O   GLY    19     -78.134  -8.962   9.874  1.00  0.00      A   
ATOM    185  N   THR    20     -80.347  -8.952  10.384  1.00  0.00      A   
ATOM    186  H   THR    20     -81.074  -9.453  10.814  1.00  0.00      A   
ATOM    187  CA  THR    20     -80.545  -7.534  10.134  1.00  0.00      A   
ATOM    188  CB  THR    20     -81.921  -7.270   9.469  1.00  0.00      A   
ATOM    189  OG1 THR    20     -82.936  -7.842  10.287  1.00  0.00      A   
ATOM    190  HG1 THR    20     -83.792  -7.524   9.949  1.00  0.00      A   
ATOM    191  CG2 THR    20     -82.016  -7.848   8.067  1.00  0.00      A   
ATOM    192  C   THR    20     -80.361  -6.700  11.398  1.00  0.00      A   
ATOM    193  O   THR    20     -79.510  -5.808  11.443  1.00  0.00      A   
ATOM    194  N   ALA    21     -81.163  -6.999  12.427  1.00  0.00      A   
ATOM    195  H   ALA    21     -81.854  -7.687  12.295  1.00  0.00      A   
ATOM    196  CA  ALA    21     -81.080  -6.354  13.729  1.00  0.00      A   
ATOM    197  CB  ALA    21     -81.788  -5.002  13.705  1.00  0.00      A   
ATOM    198  C   ALA    21     -81.788  -7.220  14.763  1.00  0.00      A   
ATOM    199  O   ALA    21     -82.940  -7.625  14.575  1.00  0.00      A   
ATOM    200  N   SER    22     -81.104  -7.525  15.867  1.00  0.00      A   
ATOM    201  H   SER    22     -80.185  -7.197  15.964  1.00  0.00      A   
ATOM    202  CA  SER    22     -81.662  -8.369  16.912  1.00  0.00      A   
ATOM    203  CB  SER    22     -80.530  -8.966  17.749  1.00  0.00      A   
ATOM    204  OG  SER    22     -79.562  -9.606  16.926  1.00  0.00      A   
ATOM    205  HG  SER    22     -78.994  -8.912  16.552  1.00  0.00      A   
ATOM    206  C   SER    22     -82.680  -7.644  17.790  1.00  0.00      A   
ATOM    207  O   SER    22     -82.372  -7.152  18.879  1.00  0.00      A   
ATOM    208  N   ARG    23     -83.915  -7.546  17.294  1.00  0.00      A   
ATOM    209  H   ARG    23     -84.093  -7.866  16.380  1.00  0.00      A   
ATOM    210  CA  ARG    23     -84.998  -6.945  18.055  1.00  0.00      A   
ATOM    211  CB  ARG    23     -85.356  -5.581  17.466  1.00  0.00      A   
ATOM    212  CG  ARG    23     -86.213  -4.741  18.401  1.00  0.00      A   
ATOM    213  CD  ARG    23     -86.543  -3.400  17.779  1.00  0.00      A   
ATOM    214  NE  ARG    23     -87.155  -2.524  18.764  1.00  0.00      A   
ATOM    215  HE  ARG    23     -87.780  -2.916  19.409  1.00  0.00      A   
ATOM    216  CZ  ARG    23     -86.898  -1.217  18.818  1.00  0.00      A   
ATOM    217  NH1 ARG    23     -86.092  -0.616  17.948  1.00  0.00      A   
ATOM    218 HH11 ARG    23     -85.587  -1.153  17.247  1.00  0.00      A   
ATOM    219 HH12 ARG    23     -85.867   0.371  17.988  1.00  0.00      A   
ATOM    220  NH2 ARG    23     -87.471  -0.493  19.765  1.00  0.00      A   
ATOM    221 HH21 ARG    23     -88.117  -0.913  20.428  1.00  0.00      A   
ATOM    222 HH22 ARG    23     -87.283   0.499  19.857  1.00  0.00      A   
ATOM    223  C   ARG    23     -86.218  -7.864  18.044  1.00  0.00      A   
ATOM    224  O   ARG    23     -86.577  -8.384  16.984  1.00  0.00      A   
ATOM    225  N   PRO    24     -86.870  -8.138  19.186  1.00  0.00      A   
ATOM    226  CD  PRO    24     -86.313  -7.939  20.522  1.00  0.00      A   
ATOM    227  CA  PRO    24     -88.112  -8.909  19.258  1.00  0.00      A   
ATOM    228  CB  PRO    24     -88.307  -9.094  20.755  1.00  0.00      A   
ATOM    229  CG  PRO    24     -86.901  -9.103  21.293  1.00  0.00      A   
ATOM    230  C   PRO    24     -89.304  -8.222  18.588  1.00  0.00      A   
ATOM    231  O   PRO    24     -90.141  -7.575  19.228  1.00  0.00      A   
ATOM    232  N   SER    25     -89.361  -8.338  17.262  1.00  0.00      A   
ATOM    233  H   SER    25     -88.591  -8.719  16.782  1.00  0.00      A   
ATOM    234  CA  SER    25     -90.482  -7.836  16.488  1.00  0.00      A   
ATOM    235  CB  SER    25     -90.051  -6.614  15.685  1.00  0.00      A   
ATOM    236  OG  SER    25     -89.552  -5.595  16.542  1.00  0.00      A   
ATOM    237  HG  SER    25     -90.201  -5.435  17.236  1.00  0.00      A   
ATOM    238  C   SER    25     -91.015  -8.925  15.567  1.00  0.00      A   
ATOM    239  O   SER    25     -90.254  -9.583  14.844  1.00  0.00      A   
ATOM    240  N   SER    26     -92.338  -9.123  15.589  1.00  0.00      A   
ATOM    241  H   SER    26     -92.911  -8.482  16.072  1.00  0.00      A   
ATOM    242  CA  SER    26     -92.973 -10.219  14.871  1.00  0.00      A   
ATOM    243  CB  SER    26     -94.415 -10.394  15.354  1.00  0.00      A   
ATOM    244  OG  SER    26     -95.139  -9.170  15.368  1.00  0.00      A   
ATOM    245  HG  SER    26     -95.222  -8.847  14.449  1.00  0.00      A   
ATOM    246  C   SER    26     -92.891 -10.091  13.353  1.00  0.00      A   
ATOM    247  O   SER    26     -93.772  -9.554  12.678  1.00  0.00      A   
ATOM    248  N   SER    27     -91.777 -10.596  12.825  1.00  0.00      A   
ATOM    249  H   SER    27     -91.112 -10.971  13.442  1.00  0.00      A   
ATOM    250  CA  SER    27     -91.476 -10.543  11.404  1.00  0.00      A   
ATOM    251  CB  SER    27     -89.965 -10.695  11.244  1.00  0.00      A   
ATOM    252  OG  SER    27     -89.277  -9.688  11.988  1.00  0.00      A   
ATOM    253  HG  SER    27     -89.523  -9.720  12.927  1.00  0.00      A   
ATOM    254  C   SER    27     -92.280 -11.578  10.611  1.00  0.00      A   
ATOM    255  O   SER    27     -91.811 -12.653  10.208  1.00  0.00      A   
ATOM    256  N   ARG    28     -93.551 -11.208  10.414  1.00  0.00      A   
ATOM    257  H   ARG    28     -93.820 -10.329  10.768  1.00  0.00      A   
ATOM    258  CA  ARG    28     -94.560 -12.052   9.783  1.00  0.00      A   
ATOM    259  CB  ARG    28     -95.893 -11.322   9.669  1.00  0.00      A   
ATOM    260  CG  ARG    28     -96.489 -10.967  11.018  1.00  0.00      A   
ATOM    261  CD  ARG    28     -97.819 -10.276  10.818  1.00  0.00      A   
ATOM    262  NE  ARG    28     -98.284  -9.703  12.070  1.00  0.00      A   
ATOM    263  HE  ARG    28     -97.817  -9.954  12.894  1.00  0.00      A   
ATOM    264  CZ  ARG    28     -99.313  -8.861  12.129  1.00  0.00      A   
ATOM    265  NH1 ARG    28    -100.051  -8.591  11.059  1.00  0.00      A   
ATOM    266 HH11 ARG    28     -99.851  -9.069  10.205  1.00  0.00      A   
ATOM    267 HH12 ARG    28    -100.847  -7.970  11.091  1.00  0.00      A   
ATOM    268  NH2 ARG    28     -99.588  -8.280  13.286  1.00  0.00      A   
ATOM    269 HH21 ARG    28     -99.043  -8.500  14.093  1.00  0.00      A   
ATOM    270 HH22 ARG    28    -100.320  -7.583  13.376  1.00  0.00      A   
ATOM    271  C   ARG    28     -94.159 -12.608   8.427  1.00  0.00      A   
ATOM    272  O   ARG    28     -94.153 -11.937   7.391  1.00  0.00      A   
ATOM    273  N   SER    29     -93.777 -13.879   8.501  1.00  0.00      A   
ATOM    274  H   SER    29     -93.873 -14.350   9.353  1.00  0.00      A   
ATOM    275  CA  SER    29     -93.267 -14.606   7.358  1.00  0.00      A   
ATOM    276  CB  SER    29     -92.291 -15.660   7.877  1.00  0.00      A   
ATOM    277  OG  SER    29     -91.262 -15.058   8.665  1.00  0.00      A   
ATOM    278  HG  SER    29     -91.639 -14.482   9.351  1.00  0.00      A   
ATOM    279  C   SER    29     -94.451 -15.207   6.611  1.00  0.00      A   
ATOM    280  O   SER    29     -94.949 -16.290   6.928  1.00  0.00      A   
ATOM    281  N   TYR    30     -94.951 -14.434   5.644  1.00  0.00      A   
ATOM    282  H   TYR    30     -94.511 -13.579   5.449  1.00  0.00      A   
ATOM    283  CA  TYR    30     -96.127 -14.818   4.877  1.00  0.00      A   
ATOM    284  CB  TYR    30     -96.682 -13.625   4.094  1.00  0.00      A   
ATOM    285  CG  TYR    30     -97.138 -12.434   4.933  1.00  0.00      A   
ATOM    286  CD1 TYR    30     -98.164 -12.564   5.852  1.00  0.00      A   
ATOM    287  CE1 TYR    30     -98.631 -11.454   6.531  1.00  0.00      A   
ATOM    288  CD2 TYR    30     -96.555 -11.200   4.721  1.00  0.00      A   
ATOM    289  CE2 TYR    30     -97.020 -10.090   5.395  1.00  0.00      A   
ATOM    290  CZ  TYR    30     -98.068 -10.220   6.283  1.00  0.00      A   
ATOM    291  OH  TYR    30     -98.580  -9.088   6.896  1.00  0.00      A   
ATOM    292  HH  TYR    30     -98.204  -8.324   6.430  1.00  0.00      A   
ATOM    293  C   TYR    30     -95.844 -15.966   3.915  1.00  0.00      A   
ATOM    294  O   TYR    30     -94.867 -15.947   3.160  1.00  0.00      A   
ATOM    295  N   VAL    31     -96.719 -16.977   3.947  1.00  0.00      A   
ATOM    296  H   VAL    31     -97.428 -16.938   4.621  1.00  0.00      A   
ATOM    297  CA  VAL    31     -96.636 -18.143   3.066  1.00  0.00      A   
ATOM    298  CB  VAL    31     -97.719 -19.186   3.467  1.00  0.00      A   
ATOM    299  CG1 VAL    31     -97.661 -20.447   2.611  1.00  0.00      A   
ATOM    300  CG2 VAL    31     -97.569 -19.594   4.928  1.00  0.00      A   
ATOM    301  C   VAL    31     -96.763 -17.736   1.595  1.00  0.00      A   
ATOM    302  O   VAL    31     -96.093 -18.276   0.712  1.00  0.00      A   
ATOM    303  N   THR    32     -97.625 -16.754   1.323  1.00  0.00      A   
ATOM    304  H   THR    32     -98.173 -16.366   2.037  1.00  0.00      A   
ATOM    305  CA  THR    32     -97.768 -16.173  -0.001  1.00  0.00      A   
ATOM    306  CB  THR    32     -99.045 -15.305  -0.020  1.00  0.00      A   
ATOM    307  OG1 THR    32     -99.005 -14.514   1.166  1.00  0.00      A   
ATOM    308  HG1 THR    32     -98.223 -13.946   1.110  1.00  0.00      A   
ATOM    309  CG2 THR    32    -100.318 -16.137  -0.080  1.00  0.00      A   
ATOM    310  C   THR    32     -96.532 -15.359  -0.376  1.00  0.00      A   
ATOM    311  O   THR    32     -96.283 -14.284   0.188  1.00  0.00      A   
ATOM    312  N   THR    33     -95.720 -15.902  -1.286  1.00  0.00      A   
ATOM    313  H   THR    33     -95.833 -16.847  -1.530  1.00  0.00      A   
ATOM    314  CA  THR    33     -94.572 -15.199  -1.843  1.00  0.00      A   
ATOM    315  CB  THR    33     -93.724 -16.193  -2.668  1.00  0.00      A   
ATOM    316  OG1 THR    33     -93.675 -17.402  -1.915  1.00  0.00      A   
ATOM    317  HG1 THR    33     -93.356 -17.230  -1.023  1.00  0.00      A   
ATOM    318  CG2 THR    33     -92.310 -15.683  -2.914  1.00  0.00      A   
ATOM    319  C   THR    33     -95.039 -14.014  -2.690  1.00  0.00      A   
ATOM    320  O   THR    33     -95.356 -14.122  -3.879  1.00  0.00      A   
ATOM    321  N   SER    34     -95.156 -12.862  -2.032  1.00  0.00      A   
ATOM    322  H   SER    34     -94.931 -12.839  -1.075  1.00  0.00      A   
ATOM    323  CA  SER    34     -95.612 -11.617  -2.638  1.00  0.00      A   
ATOM    324  CB  SER    34     -97.143 -11.580  -2.707  1.00  0.00      A   
ATOM    325  OG  SER    34     -97.695 -12.612  -3.518  1.00  0.00      A   
ATOM    326  HG  SER    34     -96.985 -13.104  -3.957  1.00  0.00      A   
ATOM    327  C   SER    34     -95.114 -10.460  -1.778  1.00  0.00      A   
ATOM    328  O   SER    34     -94.642 -10.684  -0.659  1.00  0.00      A   
ATOM    329  N   THR    35     -95.202  -9.227  -2.291  1.00  0.00      A   
ATOM    330  H   THR    35     -95.557  -9.097  -3.197  1.00  0.00      A   
ATOM    331  CA  THR    35     -94.758  -8.017  -1.607  1.00  0.00      A   
ATOM    332  CB  THR    35     -95.155  -6.812  -2.487  1.00  0.00      A   
ATOM    333  OG1 THR    35     -94.709  -7.142  -3.800  1.00  0.00      A   
ATOM    334  HG1 THR    35     -93.754  -7.040  -3.851  1.00  0.00      A   
ATOM    335  CG2 THR    35     -94.519  -5.502  -2.037  1.00  0.00      A   
ATOM    336  C   THR    35     -95.314  -7.876  -0.189  1.00  0.00      A   
ATOM    337  O   THR    35     -96.523  -7.794   0.037  1.00  0.00      A   
ATOM    338  N   ARG    36     -94.388  -7.893   0.772  1.00  0.00      A   
ATOM    339  H   ARG    36     -93.446  -7.946   0.518  1.00  0.00      A   
ATOM    340  CA  ARG    36     -94.732  -7.824   2.182  1.00  0.00      A   
ATOM    341  CB  ARG    36     -93.572  -8.286   3.064  1.00  0.00      A   
ATOM    342  CG  ARG    36     -93.322  -9.786   3.196  1.00  0.00      A   
ATOM    343  CD  ARG    36     -92.696 -10.456   1.978  1.00  0.00      A   
ATOM    344  NE  ARG    36     -92.468 -11.865   2.260  1.00  0.00      A   
ATOM    345  HE  ARG    36     -91.610 -12.113   2.663  1.00  0.00      A   
ATOM    346  CZ  ARG    36     -93.360 -12.820   1.987  1.00  0.00      A   
ATOM    347  NH1 ARG    36     -94.422 -12.599   1.213  1.00  0.00      A   
ATOM    348 HH11 ARG    36     -94.529 -11.698   0.759  1.00  0.00      A   
ATOM    349 HH12 ARG    36     -95.110 -13.316   1.018  1.00  0.00      A   
ATOM    350  NH2 ARG    36     -93.167 -14.014   2.532  1.00  0.00      A   
ATOM    351 HH21 ARG    36     -92.371 -14.163   3.115  1.00  0.00      A   
ATOM    352 HH22 ARG    36     -93.832 -14.775   2.448  1.00  0.00      A   
ATOM    353  C   ARG    36     -95.167  -6.438   2.636  1.00  0.00      A   
ATOM    354  O   ARG    36     -94.569  -5.413   2.295  1.00  0.00      A   
ATOM    355  N   THR    37     -96.267  -6.401   3.382  1.00  0.00      A   
ATOM    356  H   THR    37     -96.819  -7.208   3.469  1.00  0.00      A   
ATOM    357  CA  THR    37     -96.717  -5.216   4.095  1.00  0.00      A   
ATOM    358  CB  THR    37     -97.742  -4.410   3.255  1.00  0.00      A   
ATOM    359  OG1 THR    37     -97.118  -4.122   2.006  1.00  0.00      A   
ATOM    360  HG1 THR    37     -96.160  -4.251   2.063  1.00  0.00      A   
ATOM    361  CG2 THR    37     -98.152  -3.100   3.918  1.00  0.00      A   
ATOM    362  C   THR    37     -97.335  -5.750   5.385  1.00  0.00      A   
ATOM    363  O   THR    37     -97.912  -6.842   5.392  1.00  0.00      A   
ATOM    364  N   TYR    38     -97.189  -5.036   6.503  1.00  0.00      A   
ATOM    365  H   TYR    38     -96.769  -4.149   6.449  1.00  0.00      A   
ATOM    366  CA  TYR    38     -97.647  -5.514   7.800  1.00  0.00      A   
ATOM    367  CB  TYR    38     -96.983  -4.673   8.886  1.00  0.00      A   
ATOM    368  CG  TYR    38     -96.746  -5.403  10.199  1.00  0.00      A   
ATOM    369  CD1 TYR    38     -97.500  -5.087  11.312  1.00  0.00      A   
ATOM    370  CE1 TYR    38     -97.211  -5.673  12.527  1.00  0.00      A   
ATOM    371  CD2 TYR    38     -95.727  -6.332  10.288  1.00  0.00      A   
ATOM    372  CE2 TYR    38     -95.435  -6.920  11.500  1.00  0.00      A   
ATOM    373  CZ  TYR    38     -96.170  -6.575  12.613  1.00  0.00      A   
ATOM    374  OH  TYR    38     -95.844  -7.122  13.839  1.00  0.00      A   
ATOM    375  HH  TYR    38     -96.455  -6.782  14.505  1.00  0.00      A   
ATOM    376  C   TYR    38     -99.167  -5.434   7.906  1.00  0.00      A   
ATOM    377  O   TYR    38     -99.762  -4.360   7.771  1.00  0.00      A   
ATOM    378  N   SER    39     -99.816  -6.581   8.127  1.00  0.00      A   
ATOM    379  H   SER    39     -99.303  -7.416   8.174  1.00  0.00      A   
ATOM    380  CA  SER    39    -101.266  -6.627   8.262  1.00  0.00      A   
ATOM    381  CB  SER    39    -101.763  -8.067   8.130  1.00  0.00      A   
ATOM    382  OG  SER    39    -101.380  -8.660   6.895  1.00  0.00      A   
ATOM    383  HG  SER    39    -100.437  -8.873   6.892  1.00  0.00      A   
ATOM    384  C   SER    39    -101.749  -5.990   9.567  1.00  0.00      A   
ATOM    385  O   SER    39    -101.838  -6.624  10.628  1.00  0.00      A   
ATOM    386  N   LEU    40    -101.975  -4.678   9.494  1.00  0.00      A   
ATOM    387  H   LEU    40    -101.686  -4.208   8.680  1.00  0.00      A   
ATOM    388  CA  LEU    40    -102.550  -3.918  10.593  1.00  0.00      A   
ATOM    389  CB  LEU    40    -102.174  -2.441  10.475  1.00  0.00      A   
ATOM    390  CG  LEU    40    -100.704  -2.044  10.593  1.00  0.00      A   
ATOM    391  CD1 LEU    40    -100.523  -0.581  10.231  1.00  0.00      A   
ATOM    392  CD2 LEU    40    -100.168  -2.325  11.990  1.00  0.00      A   
ATOM    393  C   LEU    40    -104.063  -4.078  10.661  1.00  0.00      A   
ATOM    394  O   LEU    40    -104.779  -3.820   9.690  1.00  0.00      A   
ATOM    395  N   GLY    41    -104.553  -4.542  11.810  1.00  0.00      A   
ATOM    396  H   GLY    41    -103.932  -4.771  12.541  1.00  0.00      A   
ATOM    397  CA  GLY    41    -105.975  -4.761  12.025  1.00  0.00      A   
ATOM    398  C   GLY    41    -106.227  -5.475  13.346  1.00  0.00      A   
ATOM    399  O   GLY    41    -105.288  -5.819  14.070  1.00  0.00      A   
ATOM    400  N   SER    42    -107.500  -5.717  13.669  1.00  0.00      A   
ATOM    401  H   SER    42    -108.216  -5.433  13.062  1.00  0.00      A   
ATOM    402  CA  SER    42    -107.900  -6.341  14.922  1.00  0.00      A   
ATOM    403  CB  SER    42    -109.419  -6.236  15.035  1.00  0.00      A   
ATOM    404  OG  SER    42    -109.844  -4.900  14.790  1.00  0.00      A   
ATOM    405  HG  SER    42    -109.566  -4.335  15.516  1.00  0.00      A   
ATOM    406  C   SER    42    -107.431  -7.788  15.093  1.00  0.00      A   
ATOM    407  O   SER    42    -108.119  -8.752  14.750  1.00  0.00      A   
ATOM    408  N   ALA    43    -106.209  -7.923  15.611  1.00  0.00      A   
ATOM    409  H   ALA    43    -105.658  -7.120  15.750  1.00  0.00      A   
ATOM    410  CA  ALA    43    -105.609  -9.210  15.926  1.00  0.00      A   
ATOM    411  CB  ALA    43    -104.777  -9.688  14.742  1.00  0.00      A   
ATOM    412  C   ALA    43    -104.662  -9.044  17.107  1.00  0.00      A   
ATOM    413  O   ALA    43    -104.145  -7.950  17.353  1.00  0.00      A   
ATOM    414  N   LEU    44    -104.420 -10.123  17.857  1.00  0.00      A   
ATOM    415  H   LEU    44    -104.834 -10.974  17.609  1.00  0.00      A   
ATOM    416  CA  LEU    44    -103.536 -10.081  19.015  1.00  0.00      A   
ATOM    417  CB  LEU    44    -103.865 -11.229  19.976  1.00  0.00      A   
ATOM    418  CG  LEU    44    -105.236 -11.267  20.647  1.00  0.00      A   
ATOM    419  CD1 LEU    44    -105.404 -12.569  21.411  1.00  0.00      A   
ATOM    420  CD2 LEU    44    -105.431 -10.074  21.572  1.00  0.00      A   
ATOM    421  C   LEU    44    -102.062 -10.096  18.611  1.00  0.00      A   
ATOM    422  O   LEU    44    -101.363 -11.110  18.670  1.00  0.00      A   
ATOM    423  N   ARG    45    -101.603  -8.934  18.144  1.00  0.00      A   
ATOM    424  H   ARG    45    -102.239  -8.188  18.062  1.00  0.00      A   
ATOM    425  CA  ARG    45    -100.222  -8.758  17.719  1.00  0.00      A   
ATOM    426  CB  ARG    45    -100.130  -7.625  16.687  1.00  0.00      A   
ATOM    427  CG  ARG    45    -100.616  -6.239  17.116  1.00  0.00      A   
ATOM    428  CD  ARG    45    -100.782  -5.309  15.919  1.00  0.00      A   
ATOM    429  NE  ARG    45    -101.917  -5.710  15.098  1.00  0.00      A   
ATOM    430  HE  ARG    45    -102.792  -5.790  15.534  1.00  0.00      A   
ATOM    431  CZ  ARG    45    -101.818  -5.973  13.796  1.00  0.00      A   
ATOM    432  NH1 ARG    45    -100.683  -5.839  13.122  1.00  0.00      A   
ATOM    433 HH11 ARG    45     -99.866  -5.471  13.571  1.00  0.00      A   
ATOM    434 HH12 ARG    45    -100.667  -5.992  12.123  1.00  0.00      A   
ATOM    435  NH2 ARG    45    -102.877  -6.405  13.136  1.00  0.00      A   
ATOM    436 HH21 ARG    45    -103.764  -6.505  13.620  1.00  0.00      A   
ATOM    437 HH22 ARG    45    -102.806  -6.651  12.157  1.00  0.00      A   
ATOM    438  C   ARG    45     -99.241  -8.563  18.877  1.00  0.00      A   
ATOM    439  O   ARG    45     -99.530  -7.788  19.799  1.00  0.00      A   
ATOM    440  N   PRO    46     -98.082  -9.249  18.898  1.00  0.00      A   
ATOM    441  CD  PRO    46     -97.767 -10.359  18.001  1.00  0.00      A   
ATOM    442  CA  PRO    46     -97.043  -9.113  19.925  1.00  0.00      A   
ATOM    443  CB  PRO    46     -96.035 -10.181  19.527  1.00  0.00      A   
ATOM    444  CG  PRO    46     -96.883 -11.234  18.867  1.00  0.00      A   
ATOM    445  C   PRO    46     -96.426  -7.716  19.986  1.00  0.00      A   
ATOM    446  O   PRO    46     -95.336  -7.432  19.477  1.00  0.00      A   
ATOM    447  N   SER    47     -97.171  -6.828  20.642  1.00  0.00      A   
ATOM    448  H   SER    47     -97.994  -7.148  21.071  1.00  0.00      A   
ATOM    449  CA  SER    47     -96.852  -5.414  20.697  1.00  0.00      A   
ATOM    450  CB  SER    47     -98.135  -4.639  20.989  1.00  0.00      A   
ATOM    451  OG  SER    47     -99.146  -4.933  20.029  1.00  0.00      A   
ATOM    452  HG  SER    47     -99.347  -5.880  20.018  1.00  0.00      A   
ATOM    453  C   SER    47     -95.749  -5.085  21.699  1.00  0.00      A   
ATOM    454  O   SER    47     -95.984  -4.773  22.869  1.00  0.00      A   
ATOM    455  N   THR    48     -94.512  -5.236  21.231  1.00  0.00      A   
ATOM    456  H   THR    48     -94.360  -5.684  20.368  1.00  0.00      A   
ATOM    457  CA  THR    48     -93.337  -4.790  21.962  1.00  0.00      A   
ATOM    458  CB  THR    48     -92.131  -5.671  21.555  1.00  0.00      A   
ATOM    459  OG1 THR    48     -92.215  -5.888  20.149  1.00  0.00      A   
ATOM    460  HG1 THR    48     -91.509  -6.496  19.875  1.00  0.00      A   
ATOM    461  CG2 THR    48     -92.110  -6.993  22.308  1.00  0.00      A   
ATOM    462  C   THR    48     -93.062  -3.298  21.766  1.00  0.00      A   
ATOM    463  O   THR    48     -93.696  -2.635  20.938  1.00  0.00      A   
ATOM    464  N   SER    49     -92.139  -2.715  22.539  1.00  0.00      A   
ATOM    465  H   SER    49     -91.750  -3.206  23.292  1.00  0.00      A   
ATOM    466  CA  SER    49     -91.736  -1.325  22.366  1.00  0.00      A   
ATOM    467  CB  SER    49     -90.959  -0.897  23.609  1.00  0.00      A   
ATOM    468  OG  SER    49     -91.665  -1.258  24.791  1.00  0.00      A   
ATOM    469  HG  SER    49     -92.492  -0.770  24.835  1.00  0.00      A   
ATOM    470  C   SER    49     -90.912  -1.134  21.090  1.00  0.00      A   
ATOM    471  O   SER    49     -89.678  -1.083  21.100  1.00  0.00      A   
ATOM    472  N   ARG    50     -91.619  -1.072  19.959  1.00  0.00      A   
ATOM    473  H   ARG    50     -92.597  -1.165  20.018  1.00  0.00      A   
ATOM    474  CA  ARG    50     -90.996  -0.971  18.647  1.00  0.00      A   
ATOM    475  CB  ARG    50     -91.815  -1.738  17.605  1.00  0.00      A   
ATOM    476  CG  ARG    50     -91.999  -3.217  17.916  1.00  0.00      A   
ATOM    477  CD  ARG    50     -92.854  -3.888  16.855  1.00  0.00      A   
ATOM    478  NE  ARG    50     -93.290  -5.206  17.295  1.00  0.00      A   
ATOM    479  HE  ARG    50     -93.162  -5.438  18.242  1.00  0.00      A   
ATOM    480  CZ  ARG    50     -93.836  -6.104  16.473  1.00  0.00      A   
ATOM    481  NH1 ARG    50     -93.885  -5.911  15.158  1.00  0.00      A   
ATOM    482 HH11 ARG    50     -94.363  -6.552  14.538  1.00  0.00      A   
ATOM    483 HH12 ARG    50     -93.510  -5.070  14.769  1.00  0.00      A   
ATOM    484  NH2 ARG    50     -94.376  -7.199  16.990  1.00  0.00      A   
ATOM    485 HH21 ARG    50     -94.467  -7.284  17.999  1.00  0.00      A   
ATOM    486 HH22 ARG    50     -94.835  -7.905  16.426  1.00  0.00      A   
ATOM    487  C   ARG    50     -90.769   0.463  18.182  1.00  0.00      A   
ATOM    488  O   ARG    50     -91.687   1.166  17.756  1.00  0.00      A   
ATOM    489  N   SER    51     -89.524   0.917  18.314  1.00  0.00      A   
ATOM    490  H   SER    51     -88.892   0.403  18.858  1.00  0.00      A   
ATOM    491  CA  SER    51     -89.066   2.158  17.707  1.00  0.00      A   
ATOM    492  CB  SER    51     -88.220   2.952  18.708  1.00  0.00      A   
ATOM    493  OG  SER    51     -87.368   2.134  19.504  1.00  0.00      A   
ATOM    494  HG  SER    51     -86.691   2.681  19.942  1.00  0.00      A   
ATOM    495  C   SER    51     -88.340   1.934  16.378  1.00  0.00      A   
ATOM    496  O   SER    51     -88.072   2.880  15.629  1.00  0.00      A   
ATOM    497  N   LEU    52     -87.973   0.673  16.100  1.00  0.00      A   
ATOM    498  H   LEU    52     -87.849   0.065  16.864  1.00  0.00      A   
ATOM    499  CA  LEU    52     -87.619   0.158  14.776  1.00  0.00      A   
ATOM    500  CB  LEU    52     -88.832   0.152  13.837  1.00  0.00      A   
ATOM    501  CG  LEU    52     -90.011  -0.743  14.217  1.00  0.00      A   
ATOM    502  CD1 LEU    52     -91.229  -0.411  13.374  1.00  0.00      A   
ATOM    503  CD2 LEU    52     -89.644  -2.217  14.119  1.00  0.00      A   
ATOM    504  C   LEU    52     -86.392   0.743  14.087  1.00  0.00      A   
ATOM    505  O   LEU    52     -85.412   0.026  13.876  1.00  0.00      A   
ATOM    506  N   TYR    53     -86.415   2.025  13.713  1.00  0.00      A   
ATOM    507  H   TYR    53     -87.245   2.529  13.857  1.00  0.00      A   
ATOM    508  CA  TYR    53     -85.233   2.710  13.207  1.00  0.00      A   
ATOM    509  CB  TYR    53     -85.626   3.886  12.316  1.00  0.00      A   
ATOM    510  CG  TYR    53     -86.179   3.470  10.960  1.00  0.00      A   
ATOM    511  CD1 TYR    53     -85.315   3.285   9.898  1.00  0.00      A   
ATOM    512  CE1 TYR    53     -85.807   2.931   8.659  1.00  0.00      A   
ATOM    513  CD2 TYR    53     -87.539   3.293  10.787  1.00  0.00      A   
ATOM    514  CE2 TYR    53     -88.034   2.938   9.549  1.00  0.00      A   
ATOM    515  CZ  TYR    53     -87.165   2.763   8.493  1.00  0.00      A   
ATOM    516  OH  TYR    53     -87.653   2.409   7.247  1.00  0.00      A   
ATOM    517  HH  TYR    53     -88.529   2.003   7.349  1.00  0.00      A   
ATOM    518  C   TYR    53     -84.363   3.196  14.360  1.00  0.00      A   
ATOM    519  O   TYR    53     -83.137   3.260  14.255  1.00  0.00      A   
ATOM    520  N   ALA    54     -85.003   3.548  15.479  1.00  0.00      A   
ATOM    521  H   ALA    54     -85.984   3.486  15.502  1.00  0.00      A   
ATOM    522  CA  ALA    54     -84.292   3.907  16.695  1.00  0.00      A   
ATOM    523  CB  ALA    54     -85.056   5.012  17.411  1.00  0.00      A   
ATOM    524  C   ALA    54     -84.216   2.702  17.628  1.00  0.00      A   
ATOM    525  O   ALA    54     -84.980   1.744  17.478  1.00  0.00      A   
ATOM    526  N   SER    55     -83.262   2.709  18.570  1.00  0.00      A   
ATOM    527  H   SER    55     -82.615   3.442  18.542  1.00  0.00      A   
ATOM    528  CA  SER    55     -83.100   1.703  19.625  1.00  0.00      A   
ATOM    529  CB  SER    55     -84.366   1.555  20.481  1.00  0.00      A   
ATOM    530  OG  SER    55     -84.957   2.810  20.820  1.00  0.00      A   
ATOM    531  HG  SER    55     -84.368   3.270  21.427  1.00  0.00      A   
ATOM    532  C   SER    55     -82.611   0.312  19.212  1.00  0.00      A   
ATOM    533  O   SER    55     -81.926  -0.343  20.000  1.00  0.00      A   
ATOM    534  N   SER    56     -82.945  -0.170  18.009  1.00  0.00      A   
ATOM    535  H   SER    56     -83.578   0.332  17.454  1.00  0.00      A   
ATOM    536  CA  SER    56     -82.505  -1.460  17.490  1.00  0.00      A   
ATOM    537  CB  SER    56     -83.035  -1.609  16.071  1.00  0.00      A   
ATOM    538  OG  SER    56     -84.439  -1.392  16.023  1.00  0.00      A   
ATOM    539  HG  SER    56     -84.664  -1.135  15.113  1.00  0.00      A   
ATOM    540  C   SER    56     -80.990  -1.663  17.469  1.00  0.00      A   
ATOM    541  O   SER    56     -80.257  -0.751  17.070  1.00  0.00      A   
ATOM    542  N   PRO    57     -80.462  -2.827  17.885  1.00  0.00      A   
ATOM    543  CD  PRO    57     -81.189  -3.825  18.665  1.00  0.00      A   
ATOM    544  CA  PRO    57     -79.037  -3.159  17.824  1.00  0.00      A   
ATOM    545  CB  PRO    57     -78.965  -4.458  18.615  1.00  0.00      A   
ATOM    546  CG  PRO    57     -80.109  -4.352  19.587  1.00  0.00      A   
ATOM    547  C   PRO    57     -78.497  -3.306  16.399  1.00  0.00      A   
ATOM    548  O   PRO    57     -78.182  -4.403  15.919  1.00  0.00      A   
ATOM    549  N   GLY    58     -78.373  -2.176  15.697  1.00  0.00      A   
ATOM    550  H   GLY    58     -78.657  -1.334  16.118  1.00  0.00      A   
ATOM    551  CA  GLY    58     -77.873  -2.141  14.331  1.00  0.00      A   
ATOM    552  C   GLY    58     -76.353  -2.170  14.275  1.00  0.00      A   
ATOM    553  O   GLY    58     -75.711  -1.227  13.813  1.00  0.00      A   
ATOM    554  N   GLY    59     -75.775  -3.263  14.770  1.00  0.00      A   
ATOM    555  H   GLY    59     -76.350  -3.988  15.098  1.00  0.00      A   
ATOM    556  CA  GLY    59     -74.339  -3.467  14.733  1.00  0.00      A   
ATOM    557  C   GLY    59     -73.990  -4.409  13.594  1.00  0.00      A   
ATOM    558  O   GLY    59     -74.818  -5.225  13.184  1.00  0.00      A   
ATOM    559  N   VAL    60     -72.766  -4.310  13.071  1.00  0.00      A   
ATOM    560  H   VAL    60     -72.133  -3.674  13.459  1.00  0.00      A   
ATOM    561  CA  VAL    60     -72.327  -5.165  11.973  1.00  0.00      A   
ATOM    562  CB  VAL    60     -71.054  -4.596  11.292  1.00  0.00      A   
ATOM    563  CG1 VAL    60     -70.678  -5.416  10.063  1.00  0.00      A   
ATOM    564  CG2 VAL    60     -71.246  -3.140  10.884  1.00  0.00      A   
ATOM    565  C   VAL    60     -72.094  -6.567  12.530  1.00  0.00      A   
ATOM    566  O   VAL    60     -71.164  -6.794  13.308  1.00  0.00      A   
ATOM    567  N   TYR    61     -72.981  -7.496  12.165  1.00  0.00      A   
ATOM    568  H   TYR    61     -73.693  -7.242  11.535  1.00  0.00      A   
ATOM    569  CA  TYR    61     -72.940  -8.847  12.705  1.00  0.00      A   
ATOM    570  CB  TYR    61     -74.308  -9.519  12.604  1.00  0.00      A   
ATOM    571  CG  TYR    61     -75.355  -8.896  13.516  1.00  0.00      A   
ATOM    572  CD1 TYR    61     -76.387  -8.161  12.970  1.00  0.00      A   
ATOM    573  CE1 TYR    61     -77.340  -7.592  13.788  1.00  0.00      A   
ATOM    574  CD2 TYR    61     -75.276  -9.072  14.885  1.00  0.00      A   
ATOM    575  CE2 TYR    61     -76.233  -8.514  15.707  1.00  0.00      A   
ATOM    576  CZ  TYR    61     -77.255  -7.777  15.150  1.00  0.00      A   
ATOM    577  OH  TYR    61     -78.225  -7.232  15.972  1.00  0.00      A   
ATOM    578  HH  TYR    61     -78.188  -6.266  15.859  1.00  0.00      A   
ATOM    579  C   TYR    61     -71.867  -9.740  12.101  1.00  0.00      A   
ATOM    580  O   TYR    61     -71.031 -10.281  12.827  1.00  0.00      A   
ATOM    581  N   ALA    62     -71.875  -9.925  10.778  1.00  0.00      A   
ATOM    582  H   ALA    62     -72.607  -9.556  10.233  1.00  0.00      A   
ATOM    583  CA  ALA    62     -70.848 -10.709  10.111  1.00  0.00      A   
ATOM    584  CB  ALA    62     -71.287 -12.168  10.034  1.00  0.00      A   
ATOM    585  C   ALA    62     -70.614 -10.230   8.687  1.00  0.00      A   
ATOM    586  O   ALA    62     -71.479  -9.597   8.069  1.00  0.00      A   
ATOM    587  N   THR    63     -69.423 -10.507   8.155  1.00  0.00      A   
ATOM    588  H   THR    63     -68.691 -10.818   8.727  1.00  0.00      A   
ATOM    589  CA  THR    63     -69.129 -10.276   6.750  1.00  0.00      A   
ATOM    590  CB  THR    63     -67.604 -10.078   6.582  1.00  0.00      A   
ATOM    591  OG1 THR    63     -67.203  -9.198   7.629  1.00  0.00      A   
ATOM    592  HG1 THR    63     -67.590  -8.329   7.489  1.00  0.00      A   
ATOM    593  CG2 THR    63     -67.241  -9.462   5.236  1.00  0.00      A   
ATOM    594  C   THR    63     -69.663 -11.458   5.935  1.00  0.00      A   
ATOM    595  O   THR    63     -68.932 -12.351   5.498  1.00  0.00      A   
ATOM    596  N   ARG    64     -70.990 -11.487   5.776  1.00  0.00      A   
ATOM    597  H   ARG    64     -71.522 -10.772   6.188  1.00  0.00      A   
ATOM    598  CA  ARG    64     -71.659 -12.514   4.988  1.00  0.00      A   
ATOM    599  CB  ARG    64     -73.155 -12.522   5.301  1.00  0.00      A   
ATOM    600  CG  ARG    64     -73.474 -13.159   6.655  1.00  0.00      A   
ATOM    601  CD  ARG    64     -74.532 -12.379   7.430  1.00  0.00      A   
ATOM    602  NE  ARG    64     -73.998 -11.087   7.830  1.00  0.00      A   
ATOM    603  HE  ARG    64     -73.059 -10.899   7.624  1.00  0.00      A   
ATOM    604  CZ  ARG    64     -74.691 -10.147   8.471  1.00  0.00      A   
ATOM    605  NH1 ARG    64     -75.934 -10.349   8.905  1.00  0.00      A   
ATOM    606 HH11 ARG    64     -76.341 -11.276   8.848  1.00  0.00      A   
ATOM    607 HH12 ARG    64     -76.504  -9.633   9.337  1.00  0.00      A   
ATOM    608  NH2 ARG    64     -74.058  -9.001   8.691  1.00  0.00      A   
ATOM    609 HH21 ARG    64     -73.115  -8.911   8.328  1.00  0.00      A   
ATOM    610 HH22 ARG    64     -74.493  -8.195   9.126  1.00  0.00      A   
ATOM    611  C   ARG    64     -71.404 -12.291   3.503  1.00  0.00      A   
ATOM    612  O   ARG    64     -71.602 -11.190   2.983  1.00  0.00      A   
ATOM    613  N   SER    65     -70.927 -13.333   2.818  1.00  0.00      A   
ATOM    614  H   SER    65     -70.804 -14.190   3.278  1.00  0.00      A   
ATOM    615  CA  SER    65     -70.484 -13.251   1.431  1.00  0.00      A   
ATOM    616  CB  SER    65     -69.605 -14.472   1.156  1.00  0.00      A   
ATOM    617  OG  SER    65     -68.689 -14.693   2.225  1.00  0.00      A   
ATOM    618  HG  SER    65     -68.192 -13.889   2.404  1.00  0.00      A   
ATOM    619  C   SER    65     -71.598 -13.112   0.386  1.00  0.00      A   
ATOM    620  O   SER    65     -71.818 -13.973  -0.470  1.00  0.00      A   
ATOM    621  N   SER    66     -72.278 -11.968   0.442  1.00  0.00      A   
ATOM    622  H   SER    66     -72.000 -11.277   1.085  1.00  0.00      A   
ATOM    623  CA  SER    66     -73.401 -11.644  -0.423  1.00  0.00      A   
ATOM    624  CB  SER    66     -74.713 -11.989   0.289  1.00  0.00      A   
ATOM    625  OG  SER    66     -74.805 -13.348   0.696  1.00  0.00      A   
ATOM    626  HG  SER    66     -75.665 -13.513   1.089  1.00  0.00      A   
ATOM    627  C   SER    66     -73.364 -10.140  -0.681  1.00  0.00      A   
ATOM    628  O   SER    66     -72.539  -9.425  -0.104  1.00  0.00      A   
ATOM    629  N   ALA    67     -74.232  -9.617  -1.555  1.00  0.00      A   
ATOM    630  H   ALA    67     -74.764 -10.213  -2.119  1.00  0.00      A   
ATOM    631  CA  ALA    67     -74.415  -8.176  -1.671  1.00  0.00      A   
ATOM    632  CB  ALA    67     -75.292  -7.863  -2.878  1.00  0.00      A   
ATOM    633  C   ALA    67     -75.119  -7.676  -0.412  1.00  0.00      A   
ATOM    634  O   ALA    67     -76.260  -8.056  -0.125  1.00  0.00      A   
ATOM    635  N   VAL    68     -74.411  -6.875   0.389  1.00  0.00      A   
ATOM    636  H   VAL    68     -73.507  -6.614   0.119  1.00  0.00      A   
ATOM    637  CA  VAL    68     -74.934  -6.414   1.669  1.00  0.00      A   
ATOM    638  CB  VAL    68     -73.799  -6.186   2.709  1.00  0.00      A   
ATOM    639  CG1 VAL    68     -74.371  -5.887   4.091  1.00  0.00      A   
ATOM    640  CG2 VAL    68     -72.888  -7.403   2.823  1.00  0.00      A   
ATOM    641  C   VAL    68     -75.820  -5.182   1.490  1.00  0.00      A   
ATOM    642  O   VAL    68     -75.363  -4.036   1.457  1.00  0.00      A   
ATOM    643  N   ARG    69     -77.107  -5.461   1.277  1.00  0.00      A   
ATOM    644  H   ARG    69     -77.350  -6.406   1.144  1.00  0.00      A   
ATOM    645  CA  ARG    69     -78.187  -4.481   1.249  1.00  0.00      A   
ATOM    646  CB  ARG    69     -78.157  -3.506   0.053  1.00  0.00      A   
ATOM    647  CG  ARG    69     -77.923  -4.041  -1.363  1.00  0.00      A   
ATOM    648  CD  ARG    69     -76.487  -3.811  -1.847  1.00  0.00      A   
ATOM    649  NE  ARG    69     -76.189  -2.423  -2.192  1.00  0.00      A   
ATOM    650  HE  ARG    69     -76.524  -2.085  -3.048  1.00  0.00      A   
ATOM    651  CZ  ARG    69     -75.493  -1.592  -1.407  1.00  0.00      A   
ATOM    652  NH1 ARG    69     -75.097  -1.944  -0.185  1.00  0.00      A   
ATOM    653 HH11 ARG    69     -75.287  -2.871   0.185  1.00  0.00      A   
ATOM    654 HH12 ARG    69     -74.531  -1.352   0.404  1.00  0.00      A   
ATOM    655  NH2 ARG    69     -75.187  -0.381  -1.853  1.00  0.00      A   
ATOM    656 HH21 ARG    69     -75.450  -0.070  -2.786  1.00  0.00      A   
ATOM    657 HH22 ARG    69     -74.659   0.266  -1.307  1.00  0.00      A   
ATOM    658  C   ARG    69     -79.530  -5.198   1.277  1.00  0.00      A   
ATOM    659  O   ARG    69     -79.695  -6.256   0.659  1.00  0.00      A   
ATOM    660  N   LEU    70     -80.471  -4.657   2.055  1.00  0.00      A   
ATOM    661  H   LEU    70     -80.242  -3.876   2.601  1.00  0.00      A   
ATOM    662  CA  LEU    70     -81.833  -5.167   2.131  1.00  0.00      A   
ATOM    663  CB  LEU    70     -81.895  -6.468   2.942  1.00  0.00      A   
ATOM    664  CG  LEU    70     -83.124  -7.365   2.913  1.00  0.00      A   
ATOM    665  CD1 LEU    70     -83.257  -8.048   1.562  1.00  0.00      A   
ATOM    666  CD2 LEU    70     -83.007  -8.426   3.995  1.00  0.00      A   
ATOM    667  C   LEU    70     -82.684  -4.102   2.810  1.00  0.00      A   
ATOM    668  O   LEU    70     -82.421  -3.732   3.958  1.00  0.00      A   
ATOM    669  N   ARG    71     -83.672  -3.569   2.093  1.00  0.00      A   
ATOM    670  H   ARG    71     -83.777  -3.856   1.159  1.00  0.00      A   
ATOM    671  CA  ARG    71     -84.642  -2.635   2.647  1.00  0.00      A   
ATOM    672  CB  ARG    71     -84.213  -1.171   2.511  1.00  0.00      A   
ATOM    673  CG  ARG    71     -85.010  -0.276   3.460  1.00  0.00      A   
ATOM    674  CD  ARG    71     -84.734   1.212   3.313  1.00  0.00      A   
ATOM    675  NE  ARG    71     -85.490   1.935   4.326  1.00  0.00      A   
ATOM    676  HE  ARG    71     -85.967   1.407   5.001  1.00  0.00      A   
ATOM    677  CZ  ARG    71     -85.563   3.265   4.391  1.00  0.00      A   
ATOM    678  NH1 ARG    71     -84.969   4.060   3.506  1.00  0.00      A   
ATOM    679 HH11 ARG    71     -84.441   3.683   2.724  1.00  0.00      A   
ATOM    680 HH12 ARG    71     -85.027   5.053   3.562  1.00  0.00      A   
ATOM    681  NH2 ARG    71     -86.285   3.800   5.370  1.00  0.00      A   
ATOM    682 HH21 ARG    71     -86.313   4.786   5.537  1.00  0.00      A   
ATOM    683 HH22 ARG    71     -86.724   3.190   6.061  1.00  0.00      A   
ATOM    684  C   ARG    71     -85.971  -2.839   1.933  1.00  0.00      A   
ATOM    685  O   ARG    71     -86.009  -3.098   0.725  1.00  0.00      A   
ATOM    686  N   SER    72     -87.049  -2.756   2.716  1.00  0.00      A   
ATOM    687  H   SER    72     -86.909  -2.635   3.684  1.00  0.00      A   
ATOM    688  CA  SER    72     -88.419  -2.918   2.249  1.00  0.00      A   
ATOM    689  CB  SER    72     -89.338  -2.706   3.441  1.00  0.00      A   
ATOM    690  OG  SER    72     -88.972  -3.628   4.461  1.00  0.00      A   
ATOM    691  HG  SER    72     -89.505  -3.429   5.246  1.00  0.00      A   
ATOM    692  C   SER    72     -88.887  -2.109   1.042  1.00  0.00      A   
ATOM    693  O   SER    72     -88.498  -0.960   0.829  1.00  0.00      A   
ATOM    694  N   SER    73     -89.768  -2.754   0.271  1.00  0.00      A   
ATOM    695  H   SER    73     -90.142  -3.607   0.577  1.00  0.00      A   
ATOM    696  CA  SER    73     -90.200  -2.309  -1.046  1.00  0.00      A   
ATOM    697  CB  SER    73     -91.175  -3.354  -1.589  1.00  0.00      A   
ATOM    698  OG  SER    73     -90.787  -4.680  -1.243  1.00  0.00      A   
ATOM    699  HG  SER    73     -89.916  -4.878  -1.615  1.00  0.00      A   
ATOM    700  C   SER    73     -90.831  -0.919  -1.138  1.00  0.00      A   
ATOM    701  O   SER    73     -92.025  -0.724  -0.889  1.00  0.00      A   
ATOM    702  N   VAL    74     -90.012   0.075  -1.481  1.00  0.00      A   
ATOM    703  H   VAL    74     -89.044  -0.102  -1.519  1.00  0.00      A   
ATOM    704  CA  VAL    74     -90.502   1.410  -1.801  1.00  0.00      A   
ATOM    705  CB  VAL    74     -89.689   2.520  -1.086  1.00  0.00      A   
ATOM    706  CG1 VAL    74     -90.358   3.875  -1.279  1.00  0.00      A   
ATOM    707  CG2 VAL    74     -89.513   2.250   0.399  1.00  0.00      A   
ATOM    708  C   VAL    74     -90.372   1.564  -3.316  1.00  0.00      A   
ATOM    709  O   VAL    74     -89.280   1.333  -3.843  1.00  0.00      A   
ATOM    710  N   PRO    75     -91.423   1.898  -4.083  1.00  0.00      A   
ATOM    711  CD  PRO    75     -92.809   1.918  -3.623  1.00  0.00      A   
ATOM    712  CA  PRO    75     -91.348   2.122  -5.528  1.00  0.00      A   
ATOM    713  CB  PRO    75     -92.796   2.392  -5.899  1.00  0.00      A   
ATOM    714  CG  PRO    75     -93.568   1.579  -4.892  1.00  0.00      A   
ATOM    715  C   PRO    75     -90.427   3.280  -5.910  1.00  0.00      A   
ATOM    716  O   PRO    75     -90.754   4.452  -5.709  1.00  0.00      A   
ATOM    717  N   GLY    76     -89.257   2.939  -6.453  1.00  0.00      A   
ATOM    718  H   GLY    76     -89.055   1.988  -6.585  1.00  0.00      A   
ATOM    719  CA  GLY    76     -88.242   3.918  -6.806  1.00  0.00      A   
ATOM    720  C   GLY    76     -86.882   3.492  -6.275  1.00  0.00      A   
ATOM    721  O   GLY    76     -86.507   3.819  -5.147  1.00  0.00      A   
ATOM    722  N   VAL    77     -86.119   2.747  -7.082  1.00  0.00      A   
ATOM    723  H   VAL    77     -86.454   2.521  -7.973  1.00  0.00      A   
ATOM    724  CA  VAL    77     -84.811   2.258  -6.664  1.00  0.00      A   
ATOM    725  CB  VAL    77     -84.446   0.938  -7.415  1.00  0.00      A   
ATOM    726  CG1 VAL    77     -84.319   1.088  -8.928  1.00  0.00      A   
ATOM    727  CG2 VAL    77     -83.219   0.281  -6.795  1.00  0.00      A   
ATOM    728  C   VAL    77     -83.723   3.337  -6.672  1.00  0.00      A   
ATOM    729  O   VAL    77     -82.966   3.558  -7.624  1.00  0.00      A   
ATOM    730  N   ARG    78     -83.685   4.056  -5.553  1.00  0.00      A   
ATOM    731  H   ARG    78     -84.365   3.878  -4.860  1.00  0.00      A   
ATOM    732  CA  ARG    78     -82.696   5.099  -5.331  1.00  0.00      A   
ATOM    733  CB  ARG    78     -83.282   6.164  -4.422  1.00  0.00      A   
ATOM    734  CG  ARG    78     -84.142   7.146  -5.212  1.00  0.00      A   
ATOM    735  CD  ARG    78     -85.271   7.743  -4.381  1.00  0.00      A   
ATOM    736  NE  ARG    78     -84.816   8.285  -3.111  1.00  0.00      A   
ATOM    737  HE  ARG    78     -84.679   7.659  -2.369  1.00  0.00      A   
ATOM    738  CZ  ARG    78     -84.578   9.577  -2.897  1.00  0.00      A   
ATOM    739  NH1 ARG    78     -84.778  10.514  -3.820  1.00  0.00      A   
ATOM    740 HH11 ARG    78     -85.043  10.270  -4.768  1.00  0.00      A   
ATOM    741 HH12 ARG    78     -84.541  11.479  -3.647  1.00  0.00      A   
ATOM    742  NH2 ARG    78     -84.058   9.901  -1.724  1.00  0.00      A   
ATOM    743 HH21 ARG    78     -83.828   9.140  -1.095  1.00  0.00      A   
ATOM    744 HH22 ARG    78     -83.826  10.838  -1.471  1.00  0.00      A   
ATOM    745  C   ARG    78     -81.366   4.577  -4.806  1.00  0.00      A   
ATOM    746  O   ARG    78     -80.317   5.149  -5.112  1.00  0.00      A   
ATOM    747  N   LEU    79     -81.378   3.462  -4.060  1.00  0.00      A   
ATOM    748  H   LEU    79     -82.253   3.104  -3.787  1.00  0.00      A   
ATOM    749  CA  LEU    79     -80.160   2.806  -3.587  1.00  0.00      A   
ATOM    750  CB  LEU    79     -80.500   1.529  -2.813  1.00  0.00      A   
ATOM    751  CG  LEU    79     -79.359   0.692  -2.227  1.00  0.00      A   
ATOM    752  CD1 LEU    79     -78.598   1.447  -1.147  1.00  0.00      A   
ATOM    753  CD2 LEU    79     -79.895  -0.605  -1.670  1.00  0.00      A   
ATOM    754  C   LEU    79     -79.162   2.484  -4.699  1.00  0.00      A   
ATOM    755  O   LEU    79     -77.951   2.603  -4.498  1.00  0.00      A   
ATOM    756  N   LEU    80     -79.651   2.104  -5.887  1.00  0.00      A   
ATOM    757  H   LEU    80     -80.616   1.962  -5.963  1.00  0.00      A   
ATOM    758  CA  LEU    80     -78.808   1.894  -7.059  1.00  0.00      A   
ATOM    759  CB  LEU    80     -79.685   1.442  -8.229  1.00  0.00      A   
ATOM    760  CG  LEU    80     -79.053   1.034  -9.557  1.00  0.00      A   
ATOM    761  CD1 LEU    80     -78.177  -0.200  -9.395  1.00  0.00      A   
ATOM    762  CD2 LEU    80     -80.144   0.763 -10.578  1.00  0.00      A   
ATOM    763  C   LEU    80     -78.048   3.171  -7.417  1.00  0.00      A   
ATOM    764  O   LEU    80     -76.821   3.173  -7.520  1.00  0.00      A   
ATOM    765  N   GLN    81     -78.778   4.289  -7.489  1.00  0.00      A   
ATOM    766  H   GLN    81     -79.716   4.245  -7.208  1.00  0.00      A   
ATOM    767  CA  GLN    81     -78.228   5.588  -7.863  1.00  0.00      A   
ATOM    768  CB  GLN    81     -79.389   6.533  -8.169  1.00  0.00      A   
ATOM    769  CG  GLN    81     -80.210   6.051  -9.365  1.00  0.00      A   
ATOM    770  CD  GLN    81     -81.578   6.702  -9.500  1.00  0.00      A   
ATOM    771  OE1 GLN    81     -81.733   7.793 -10.044  1.00  0.00      A   
ATOM    772  NE2 GLN    81     -82.636   6.056  -9.028  1.00  0.00      A   
ATOM    773 HE21 GLN    81     -82.515   5.172  -8.611  1.00  0.00      A   
ATOM    774 HE22 GLN    81     -83.504   6.494  -9.121  1.00  0.00      A   
ATOM    775  C   GLN    81     -77.307   6.165  -6.785  1.00  0.00      A   
ATOM    776  O   GLN    81     -76.444   7.008  -7.055  1.00  0.00      A   
ATOM    777  N   ASP    82     -77.497   5.727  -5.536  1.00  0.00      A   
ATOM    778  H   ASP    82     -78.347   5.276  -5.331  1.00  0.00      A   
ATOM    779  CA  ASP    82     -76.534   5.967  -4.469  1.00  0.00      A   
ATOM    780  CB  ASP    82     -77.196   5.792  -3.101  1.00  0.00      A   
ATOM    781  CG  ASP    82     -76.256   5.997  -1.917  1.00  0.00      A   
ATOM    782  OD1 ASP    82     -75.838   7.129  -1.671  1.00  0.00      A   
ATOM    783  OD2 ASP    82     -75.959   5.015  -1.238  1.00  0.00      A   
ATOM    784  C   ASP    82     -75.289   5.089  -4.579  1.00  0.00      A   
ATOM    785  O   ASP    82     -74.177   5.570  -4.364  1.00  0.00      A   
ATOM    786  N   SER    83     -75.450   3.809  -4.933  1.00  0.00      A   
ATOM    787  H   SER    83     -76.353   3.495  -5.157  1.00  0.00      A   
ATOM    788  CA  SER    83     -74.332   2.878  -5.044  1.00  0.00      A   
ATOM    789  CB  SER    83     -74.837   1.440  -5.172  1.00  0.00      A   
ATOM    790  OG  SER    83     -75.650   1.049  -4.068  1.00  0.00      A   
ATOM    791  HG  SER    83     -76.453   1.591  -4.078  1.00  0.00      A   
ATOM    792  C   SER    83     -73.396   3.213  -6.203  1.00  0.00      A   
ATOM    793  O   SER    83     -72.178   3.062  -6.073  1.00  0.00      A   
ATOM    794  N   VAL    84     -73.954   3.720  -7.317  1.00  0.00      A   
ATOM    795  H   VAL    84     -74.937   3.741  -7.359  1.00  0.00      A   
ATOM    796  CA  VAL    84     -73.199   4.179  -8.487  1.00  0.00      A   
ATOM    797  CB  VAL    84     -74.155   4.885  -9.499  1.00  0.00      A   
ATOM    798  CG1 VAL    84     -73.439   5.592 -10.649  1.00  0.00      A   
ATOM    799  CG2 VAL    84     -75.079   3.854 -10.130  1.00  0.00      A   
ATOM    800  C   VAL    84     -71.988   5.049  -8.145  1.00  0.00      A   
ATOM    801  O   VAL    84     -70.900   4.816  -8.677  1.00  0.00      A   
ATOM    802  N   ASP    85     -72.140   6.002  -7.217  1.00  0.00      A   
ATOM    803  H   ASP    85     -73.021   6.114  -6.799  1.00  0.00      A   
ATOM    804  CA  ASP    85     -71.032   6.847  -6.786  1.00  0.00      A   
ATOM    805  CB  ASP    85     -71.546   8.014  -5.945  1.00  0.00      A   
ATOM    806  CG  ASP    85     -70.451   8.987  -5.514  1.00  0.00      A   
ATOM    807  OD1 ASP    85     -70.086   8.984  -4.338  1.00  0.00      A   
ATOM    808  OD2 ASP    85     -69.964   9.737  -6.362  1.00  0.00      A   
ATOM    809  C   ASP    85     -69.976   6.086  -5.992  1.00  0.00      A   
ATOM    810  O   ASP    85     -68.776   6.296  -6.179  1.00  0.00      A   
ATOM    811  N   PHE    86     -70.413   5.168  -5.125  1.00  0.00      A   
ATOM    812  H   PHE    86     -71.358   4.901  -5.146  1.00  0.00      A   
ATOM    813  CA  PHE    86     -69.511   4.483  -4.210  1.00  0.00      A   
ATOM    814  CB  PHE    86     -70.289   3.921  -3.016  1.00  0.00      A   
ATOM    815  CG  PHE    86     -70.945   4.978  -2.125  1.00  0.00      A   
ATOM    816  CD1 PHE    86     -70.401   6.246  -1.990  1.00  0.00      A   
ATOM    817  CD2 PHE    86     -72.092   4.651  -1.428  1.00  0.00      A   
ATOM    818  CE1 PHE    86     -71.005   7.175  -1.168  1.00  0.00      A   
ATOM    819  CE2 PHE    86     -72.683   5.585  -0.602  1.00  0.00      A   
ATOM    820  CZ  PHE    86     -72.145   6.846  -0.471  1.00  0.00      A   
ATOM    821  C   PHE    86     -68.642   3.416  -4.868  1.00  0.00      A   
ATOM    822  O   PHE    86     -67.667   2.939  -4.276  1.00  0.00      A   
ATOM    823  N   SER    87     -68.968   3.060  -6.119  1.00  0.00      A   
ATOM    824  H   SER    87     -69.872   3.266  -6.444  1.00  0.00      A   
ATOM    825  CA  SER    87     -68.104   2.266  -6.990  1.00  0.00      A   
ATOM    826  CB  SER    87     -68.645   2.283  -8.414  1.00  0.00      A   
ATOM    827  OG  SER    87     -70.054   2.117  -8.460  1.00  0.00      A   
ATOM    828  HG  SER    87     -70.440   2.975  -8.686  1.00  0.00      A   
ATOM    829  C   SER    87     -66.657   2.754  -7.030  1.00  0.00      A   
ATOM    830  O   SER    87     -65.735   1.939  -7.071  1.00  0.00      A   
ATOM    831  N   LEU    88     -66.436   4.077  -6.980  1.00  0.00      A   
ATOM    832  H   LEU    88     -67.209   4.685  -6.942  1.00  0.00      A   
ATOM    833  CA  LEU    88     -65.093   4.649  -6.951  1.00  0.00      A   
ATOM    834  CB  LEU    88     -65.158   6.170  -7.071  1.00  0.00      A   
ATOM    835  CG  LEU    88     -65.700   6.779  -8.360  1.00  0.00      A   
ATOM    836  CD1 LEU    88     -65.873   8.276  -8.193  1.00  0.00      A   
ATOM    837  CD2 LEU    88     -64.793   6.472  -9.542  1.00  0.00      A   
ATOM    838  C   LEU    88     -64.310   4.261  -5.701  1.00  0.00      A   
ATOM    839  O   LEU    88     -63.132   3.905  -5.785  1.00  0.00      A   
ATOM    840  N   ALA    89     -64.978   4.269  -4.539  1.00  0.00      A   
ATOM    841  H   ALA    89     -65.931   4.495  -4.546  1.00  0.00      A   
ATOM    842  CA  ALA    89     -64.359   3.873  -3.280  1.00  0.00      A   
ATOM    843  CB  ALA    89     -65.305   4.159  -2.120  1.00  0.00      A   
ATOM    844  C   ALA    89     -64.038   2.382  -3.275  1.00  0.00      A   
ATOM    845  O   ALA    89     -62.944   1.974  -2.879  1.00  0.00      A   
ATOM    846  N   ASP    90     -64.979   1.563  -3.766  1.00  0.00      A   
ATOM    847  H   ASP    90     -65.849   1.955  -4.012  1.00  0.00      A   
ATOM    848  CA  ASP    90     -64.762   0.127  -3.925  1.00  0.00      A   
ATOM    849  CB  ASP    90     -66.047  -0.554  -4.404  1.00  0.00      A   
ATOM    850  CG  ASP    90     -65.924  -2.063  -4.594  1.00  0.00      A   
ATOM    851  OD1 ASP    90     -65.927  -2.788  -3.599  1.00  0.00      A   
ATOM    852  OD2 ASP    90     -65.851  -2.507  -5.739  1.00  0.00      A   
ATOM    853  C   ASP    90     -63.613  -0.198  -4.877  1.00  0.00      A   
ATOM    854  O   ASP    90     -62.836  -1.121  -4.618  1.00  0.00      A   
ATOM    855  N   ALA    91     -63.503   0.553  -5.980  1.00  0.00      A   
ATOM    856  H   ALA    91     -64.203   1.214  -6.173  1.00  0.00      A   
ATOM    857  CA  ALA    91     -62.403   0.410  -6.923  1.00  0.00      A   
ATOM    858  CB  ALA    91     -62.607   1.328  -8.121  1.00  0.00      A   
ATOM    859  C   ALA    91     -61.052   0.741  -6.302  1.00  0.00      A   
ATOM    860  O   ALA    91     -60.159  -0.110  -6.335  1.00  0.00      A   
ATOM    861  N   ILE    92     -60.880   1.921  -5.685  1.00  0.00      A   
ATOM    862  H   ILE    92     -61.627   2.564  -5.660  1.00  0.00      A   
ATOM    863  CA  ILE    92     -59.600   2.275  -5.075  1.00  0.00      A   
ATOM    864  CB  ILE    92     -59.460   3.768  -4.671  1.00  0.00      A   
ATOM    865  CG2 ILE    92     -59.470   4.618  -5.937  1.00  0.00      A   
ATOM    866  CG1 ILE    92     -60.480   4.248  -3.640  1.00  0.00      A   
ATOM    867  CD  ILE    92     -60.229   5.671  -3.097  1.00  0.00      A   
ATOM    868  C   ILE    92     -59.204   1.356  -3.923  1.00  0.00      A   
ATOM    869  O   ILE    92     -58.031   0.997  -3.810  1.00  0.00      A   
ATOM    870  N   ASN    93     -60.165   0.914  -3.095  1.00  0.00      A   
ATOM    871  H   ASN    93     -61.074   1.283  -3.188  1.00  0.00      A   
ATOM    872  CA  ASN    93     -59.907  -0.059  -2.035  1.00  0.00      A   
ATOM    873  CB  ASN    93     -61.180  -0.275  -1.210  1.00  0.00      A   
ATOM    874  CG  ASN    93     -60.994  -1.103   0.056  1.00  0.00      A   
ATOM    875  OD1 ASN    93     -61.188  -2.318   0.073  1.00  0.00      A   
ATOM    876  ND2 ASN    93     -60.640  -0.495   1.177  1.00  0.00      A   
ATOM    877 HD21 ASN    93     -60.531   0.483   1.163  1.00  0.00      A   
ATOM    878 HD22 ASN    93     -60.503  -1.051   1.968  1.00  0.00      A   
ATOM    879  C   ASN    93     -59.399  -1.392  -2.586  1.00  0.00      A   
ATOM    880  O   ASN    93     -58.504  -2.013  -2.001  1.00  0.00      A   
ATOM    881  N   THR    94     -59.937  -1.850  -3.724  1.00  0.00      A   
ATOM    882  H   THR    94     -60.685  -1.359  -4.130  1.00  0.00      A   
ATOM    883  CA  THR    94     -59.443  -3.057  -4.380  1.00  0.00      A   
ATOM    884  CB  THR    94     -60.443  -3.535  -5.458  1.00  0.00      A   
ATOM    885  OG1 THR    94     -61.685  -3.697  -4.782  1.00  0.00      A   
ATOM    886  HG1 THR    94     -62.131  -2.844  -4.695  1.00  0.00      A   
ATOM    887  CG2 THR    94     -60.052  -4.854  -6.115  1.00  0.00      A   
ATOM    888  C   THR    94     -58.042  -2.835  -4.955  1.00  0.00      A   
ATOM    889  O   THR    94     -57.139  -3.644  -4.727  1.00  0.00      A   
ATOM    890  N   GLU    95     -57.834  -1.711  -5.657  1.00  0.00      A   
ATOM    891  H   GLU    95     -58.589  -1.092  -5.777  1.00  0.00      A   
ATOM    892  CA  GLU    95     -56.544  -1.366  -6.248  1.00  0.00      A   
ATOM    893  CB  GLU    95     -56.648  -0.069  -7.046  1.00  0.00      A   
ATOM    894  CG  GLU    95     -57.505  -0.196  -8.302  1.00  0.00      A   
ATOM    895  CD  GLU    95     -57.715   1.120  -9.036  1.00  0.00      A   
ATOM    896  OE1 GLU    95     -58.689   1.814  -8.746  1.00  0.00      A   
ATOM    897  OE2 GLU    95     -56.907   1.448  -9.904  1.00  0.00      A   
ATOM    898  C   GLU    95     -55.407  -1.256  -5.237  1.00  0.00      A   
ATOM    899  O   GLU    95     -54.299  -1.731  -5.505  1.00  0.00      A   
ATOM    900  N   PHE    96     -55.669  -0.652  -4.068  1.00  0.00      A   
ATOM    901  H   PHE    96     -56.541  -0.213  -3.950  1.00  0.00      A   
ATOM    902  CA  PHE    96     -54.698  -0.599  -2.982  1.00  0.00      A   
ATOM    903  CB  PHE    96     -55.219   0.195  -1.778  1.00  0.00      A   
ATOM    904  CG  PHE    96     -55.371   1.701  -1.969  1.00  0.00      A   
ATOM    905  CD1 PHE    96     -56.432   2.349  -1.363  1.00  0.00      A   
ATOM    906  CD2 PHE    96     -54.456   2.426  -2.713  1.00  0.00      A   
ATOM    907  CE1 PHE    96     -56.575   3.714  -1.501  1.00  0.00      A   
ATOM    908  CE2 PHE    96     -54.608   3.791  -2.844  1.00  0.00      A   
ATOM    909  CZ  PHE    96     -55.665   4.436  -2.241  1.00  0.00      A   
ATOM    910  C   PHE    96     -54.277  -1.987  -2.516  1.00  0.00      A   
ATOM    911  O   PHE    96     -53.091  -2.316  -2.590  1.00  0.00      A   
ATOM    912  N   LYS    97     -55.234  -2.832  -2.104  1.00  0.00      A   
ATOM    913  H   LYS    97     -56.175  -2.549  -2.164  1.00  0.00      A   
ATOM    914  CA  LYS    97     -54.928  -4.166  -1.592  1.00  0.00      A   
ATOM    915  CB  LYS    97     -56.179  -4.880  -1.089  1.00  0.00      A   
ATOM    916  CG  LYS    97     -56.912  -4.178   0.052  1.00  0.00      A   
ATOM    917  CD  LYS    97     -58.075  -5.015   0.591  1.00  0.00      A   
ATOM    918  CE  LYS    97     -59.106  -5.410  -0.467  1.00  0.00      A   
ATOM    919  NZ  LYS    97     -59.756  -4.256  -1.057  1.00  0.00      A   
ATOM    920  HZ1 LYS    97     -59.049  -3.570  -1.429  1.00  0.00      A   
ATOM    921  HZ2 LYS    97     -60.335  -3.716  -0.359  1.00  0.00      A   
ATOM    922  HZ3 LYS    97     -60.385  -4.545  -1.830  1.00  0.00      A   
ATOM    923  C   LYS    97     -54.231  -5.056  -2.615  1.00  0.00      A   
ATOM    924  O   LYS    97     -53.293  -5.780  -2.276  1.00  0.00      A   
ATOM    925  N   ASN    98     -54.660  -4.982  -3.883  1.00  0.00      A   
ATOM    926  H   ASN    98     -55.448  -4.426  -4.081  1.00  0.00      A   
ATOM    927  CA  ASN    98     -54.018  -5.713  -4.970  1.00  0.00      A   
ATOM    928  CB  ASN    98     -54.801  -5.521  -6.271  1.00  0.00      A   
ATOM    929  CG  ASN    98     -54.268  -6.316  -7.457  1.00  0.00      A   
ATOM    930  OD1 ASN    98     -53.827  -5.753  -8.454  1.00  0.00      A   
ATOM    931  ND2 ASN    98     -54.289  -7.642  -7.426  1.00  0.00      A   
ATOM    932 HD21 ASN    98     -53.930  -8.100  -8.213  1.00  0.00      A   
ATOM    933 HD22 ASN    98     -54.649  -8.098  -6.639  1.00  0.00      A   
ATOM    934  C   ASN    98     -52.555  -5.318  -5.154  1.00  0.00      A   
ATOM    935  O   ASN    98     -51.689  -6.197  -5.191  1.00  0.00      A   
ATOM    936  N   THR    99     -52.254  -4.013  -5.197  1.00  0.00      A   
ATOM    937  H   THR    99     -52.976  -3.353  -5.092  1.00  0.00      A   
ATOM    938  CA  THR    99     -50.885  -3.538  -5.377  1.00  0.00      A   
ATOM    939  CB  THR    99     -50.873  -2.030  -5.733  1.00  0.00      A   
ATOM    940  OG1 THR    99     -51.806  -1.860  -6.795  1.00  0.00      A   
ATOM    941  HG1 THR    99     -52.702  -1.792  -6.441  1.00  0.00      A   
ATOM    942  CG2 THR    99     -49.512  -1.541  -6.214  1.00  0.00      A   
ATOM    943  C   THR    99     -50.011  -3.833  -4.153  1.00  0.00      A   
ATOM    944  O   THR    99     -48.822  -4.150  -4.290  1.00  0.00      A   
ATOM    945  N   ARG   100     -50.582  -3.789  -2.938  1.00  0.00      A   
ATOM    946  H   ARG   100     -51.523  -3.509  -2.864  1.00  0.00      A   
ATOM    947  CA  ARG   100     -49.840  -4.099  -1.719  1.00  0.00      A   
ATOM    948  CB  ARG   100     -50.645  -3.822  -0.456  1.00  0.00      A   
ATOM    949  CG  ARG   100     -50.876  -2.335  -0.249  1.00  0.00      A   
ATOM    950  CD  ARG   100     -51.438  -2.034   1.131  1.00  0.00      A   
ATOM    951  NE  ARG   100     -50.430  -2.120   2.181  1.00  0.00      A   
ATOM    952  HE  ARG   100     -50.378  -2.950   2.698  1.00  0.00      A   
ATOM    953  CZ  ARG   100     -49.582  -1.122   2.452  1.00  0.00      A   
ATOM    954  NH1 ARG   100     -49.562   0.001   1.744  1.00  0.00      A   
ATOM    955 HH11 ARG   100     -50.160   0.144   0.947  1.00  0.00      A   
ATOM    956 HH12 ARG   100     -48.926   0.747   1.947  1.00  0.00      A   
ATOM    957  NH2 ARG   100     -48.729  -1.250   3.461  1.00  0.00      A   
ATOM    958 HH21 ARG   100     -48.722  -2.083   4.011  1.00  0.00      A   
ATOM    959 HH22 ARG   100     -48.081  -0.509   3.687  1.00  0.00      A   
ATOM    960  C   ARG   100     -49.234  -5.493  -1.643  1.00  0.00      A   
ATOM    961  O   ARG   100     -48.245  -5.680  -0.935  1.00  0.00      A   
ATOM    962  N   THR   101     -49.773  -6.473  -2.381  1.00  0.00      A   
ATOM    963  H   THR   101     -50.671  -6.343  -2.757  1.00  0.00      A   
ATOM    964  CA  THR   101     -49.142  -7.781  -2.558  1.00  0.00      A   
ATOM    965  CB  THR   101     -49.963  -8.651  -3.539  1.00  0.00      A   
ATOM    966  OG1 THR   101     -51.339  -8.339  -3.351  1.00  0.00      A   
ATOM    967  HG1 THR   101     -51.607  -7.700  -4.027  1.00  0.00      A   
ATOM    968  CG2 THR   101     -49.736 -10.138  -3.305  1.00  0.00      A   
ATOM    969  C   THR   101     -47.714  -7.644  -3.095  1.00  0.00      A   
ATOM    970  O   THR   101     -46.776  -8.271  -2.595  1.00  0.00      A   
ATOM    971  N   ASN   102     -47.535  -6.770  -4.094  1.00  0.00      A   
ATOM    972  H   ASN   102     -48.292  -6.207  -4.372  1.00  0.00      A   
ATOM    973  CA  ASN   102     -46.238  -6.559  -4.722  1.00  0.00      A   
ATOM    974  CB  ASN   102     -46.436  -5.941  -6.104  1.00  0.00      A   
ATOM    975  CG  ASN   102     -45.250  -6.123  -7.040  1.00  0.00      A   
ATOM    976  OD1 ASN   102     -45.072  -7.177  -7.643  1.00  0.00      A   
ATOM    977  ND2 ASN   102     -44.394  -5.131  -7.230  1.00  0.00      A   
ATOM    978 HD21 ASN   102     -44.505  -4.292  -6.732  1.00  0.00      A   
ATOM    979 HD22 ASN   102     -43.682  -5.295  -7.881  1.00  0.00      A   
ATOM    980  C   ASN   102     -45.382  -5.648  -3.847  1.00  0.00      A   
ATOM    981  O   ASN   102     -44.182  -5.878  -3.676  1.00  0.00      A   
ATOM    982  N   GLU   103     -46.003  -4.614  -3.261  1.00  0.00      A   
ATOM    983  H   GLU   103     -46.948  -4.456  -3.485  1.00  0.00      A   
ATOM    984  CA  GLU   103     -45.327  -3.712  -2.333  1.00  0.00      A   
ATOM    985  CB  GLU   103     -46.262  -2.603  -1.872  1.00  0.00      A   
ATOM    986  CG  GLU   103     -46.595  -1.579  -2.948  1.00  0.00      A   
ATOM    987  CD  GLU   103     -47.636  -0.565  -2.502  1.00  0.00      A   
ATOM    988  OE1 GLU   103     -47.325   0.343  -1.728  1.00  0.00      A   
ATOM    989  OE2 GLU   103     -48.788  -0.671  -2.926  1.00  0.00      A   
ATOM    990  C   GLU   103     -44.730  -4.393  -1.106  1.00  0.00      A   
ATOM    991  O   GLU   103     -43.613  -4.057  -0.711  1.00  0.00      A   
ATOM    992  N   LYS   104     -45.444  -5.358  -0.512  1.00  0.00      A   
ATOM    993  H   LYS   104     -46.337  -5.564  -0.864  1.00  0.00      A   
ATOM    994  CA  LYS   104     -44.977  -6.097   0.656  1.00  0.00      A   
ATOM    995  CB  LYS   104     -46.054  -7.089   1.097  1.00  0.00      A   
ATOM    996  CG  LYS   104     -45.766  -7.835   2.394  1.00  0.00      A   
ATOM    997  CD  LYS   104     -46.922  -8.772   2.711  1.00  0.00      A   
ATOM    998  CE  LYS   104     -46.669  -9.575   3.981  1.00  0.00      A   
ATOM    999  NZ  LYS   104     -45.607 -10.549   3.803  1.00  0.00      A   
ATOM   1000  HZ1 LYS   104     -44.687 -10.080   3.566  1.00  0.00      A   
ATOM   1001  HZ2 LYS   104     -45.843 -11.195   3.026  1.00  0.00      A   
ATOM   1002  HZ3 LYS   104     -45.470 -11.088   4.678  1.00  0.00      A   
ATOM   1003  C   LYS   104     -43.658  -6.817   0.391  1.00  0.00      A   
ATOM   1004  O   LYS   104     -42.686  -6.609   1.122  1.00  0.00      A   
ATOM   1005  N   VAL   105     -43.590  -7.620  -0.681  1.00  0.00      A   
ATOM   1006  H   VAL   105     -44.387  -7.732  -1.243  1.00  0.00      A   
ATOM   1007  CA  VAL   105     -42.357  -8.322  -1.024  1.00  0.00      A   
ATOM   1008  CB  VAL   105     -42.544  -9.439  -2.087  1.00  0.00      A   
ATOM   1009  CG1 VAL   105     -43.443 -10.532  -1.526  1.00  0.00      A   
ATOM   1010  CG2 VAL   105     -43.091  -8.944  -3.419  1.00  0.00      A   
ATOM   1011  C   VAL   105     -41.215  -7.375  -1.383  1.00  0.00      A   
ATOM   1012  O   VAL   105     -40.079  -7.609  -0.964  1.00  0.00      A   
ATOM   1013  N   GLU   106     -41.502  -6.273  -2.095  1.00  0.00      A   
ATOM   1014  H   GLU   106     -42.409  -6.172  -2.465  1.00  0.00      A   
ATOM   1015  CA  GLU   106     -40.509  -5.234  -2.356  1.00  0.00      A   
ATOM   1016  CB  GLU   106     -41.078  -4.124  -3.232  1.00  0.00      A   
ATOM   1017  CG  GLU   106     -41.356  -4.540  -4.669  1.00  0.00      A   
ATOM   1018  CD  GLU   106     -41.938  -3.417  -5.513  1.00  0.00      A   
ATOM   1019  OE1 GLU   106     -41.177  -2.738  -6.201  1.00  0.00      A   
ATOM   1020  OE2 GLU   106     -43.157  -3.225  -5.500  1.00  0.00      A   
ATOM   1021  C   GLU   106     -39.941  -4.613  -1.085  1.00  0.00      A   
ATOM   1022  O   GLU   106     -38.721  -4.510  -0.947  1.00  0.00      A   
ATOM   1023  N   LEU   107     -40.797  -4.223  -0.133  1.00  0.00      A   
ATOM   1024  H   LEU   107     -41.762  -4.328  -0.290  1.00  0.00      A   
ATOM   1025  CA  LEU   107     -40.346  -3.651   1.130  1.00  0.00      A   
ATOM   1026  CB  LEU   107     -41.505  -3.030   1.907  1.00  0.00      A   
ATOM   1027  CG  LEU   107     -42.145  -1.755   1.360  1.00  0.00      A   
ATOM   1028  CD1 LEU   107     -43.392  -1.413   2.157  1.00  0.00      A   
ATOM   1029  CD2 LEU   107     -41.161  -0.594   1.371  1.00  0.00      A   
ATOM   1030  C   LEU   107     -39.593  -4.639   2.012  1.00  0.00      A   
ATOM   1031  O   LEU   107     -38.633  -4.249   2.684  1.00  0.00      A   
ATOM   1032  N   GLN   108     -39.993  -5.918   2.022  1.00  0.00      A   
ATOM   1033  H   GLN   108     -40.835  -6.152   1.570  1.00  0.00      A   
ATOM   1034  CA  GLN   108     -39.234  -6.959   2.706  1.00  0.00      A   
ATOM   1035  CB  GLN   108     -39.981  -8.290   2.712  1.00  0.00      A   
ATOM   1036  CG  GLN   108     -41.196  -8.304   3.633  1.00  0.00      A   
ATOM   1037  CD  GLN   108     -41.888  -9.657   3.713  1.00  0.00      A   
ATOM   1038  OE1 GLN   108     -43.040  -9.824   3.318  1.00  0.00      A   
ATOM   1039  NE2 GLN   108     -41.231 -10.683   4.238  1.00  0.00      A   
ATOM   1040 HE21 GLN   108     -40.320 -10.540   4.565  1.00  0.00      A   
ATOM   1041 HE22 GLN   108     -41.699 -11.542   4.270  1.00  0.00      A   
ATOM   1042  C   GLN   108     -37.841  -7.151   2.116  1.00  0.00      A   
ATOM   1043  O   GLN   108     -36.857  -7.191   2.860  1.00  0.00      A   
ATOM   1044  N   GLU   109     -37.735  -7.230   0.782  1.00  0.00      A   
ATOM   1045  H   GLU   109     -38.559  -7.241   0.243  1.00  0.00      A   
ATOM   1046  CA  GLU   109     -36.446  -7.310   0.101  1.00  0.00      A   
ATOM   1047  CB  GLU   109     -36.634  -7.511  -1.401  1.00  0.00      A   
ATOM   1048  CG  GLU   109     -37.218  -8.871  -1.773  1.00  0.00      A   
ATOM   1049  CD  GLU   109     -37.509  -9.023  -3.259  1.00  0.00      A   
ATOM   1050  OE1 GLU   109     -36.628  -9.477  -3.988  1.00  0.00      A   
ATOM   1051  OE2 GLU   109     -38.615  -8.696  -3.690  1.00  0.00      A   
ATOM   1052  C   GLU   109     -35.571  -6.085   0.347  1.00  0.00      A   
ATOM   1053  O   GLU   109     -34.376  -6.222   0.613  1.00  0.00      A   
ATOM   1054  N   LEU   110     -36.169  -4.887   0.295  1.00  0.00      A   
ATOM   1055  H   LEU   110     -37.113  -4.853   0.027  1.00  0.00      A   
ATOM   1056  CA  LEU   110     -35.479  -3.632   0.571  1.00  0.00      A   
ATOM   1057  CB  LEU   110     -36.444  -2.462   0.370  1.00  0.00      A   
ATOM   1058  CG  LEU   110     -35.916  -1.033   0.333  1.00  0.00      A   
ATOM   1059  CD1 LEU   110     -35.118  -0.796  -0.940  1.00  0.00      A   
ATOM   1060  CD2 LEU   110     -37.071  -0.050   0.394  1.00  0.00      A   
ATOM   1061  C   LEU   110     -34.911  -3.598   1.987  1.00  0.00      A   
ATOM   1062  O   LEU   110     -33.723  -3.327   2.169  1.00  0.00      A   
ATOM   1063  N   ASN   111     -35.731  -3.917   2.999  1.00  0.00      A   
ATOM   1064  H   ASN   111     -36.663  -4.150   2.790  1.00  0.00      A   
ATOM   1065  CA  ASN   111     -35.276  -3.948   4.386  1.00  0.00      A   
ATOM   1066  CB  ASN   111     -36.439  -4.121   5.362  1.00  0.00      A   
ATOM   1067  CG  ASN   111     -37.185  -2.826   5.656  1.00  0.00      A   
ATOM   1068  OD1 ASN   111     -36.877  -2.107   6.601  1.00  0.00      A   
ATOM   1069  ND2 ASN   111     -38.199  -2.467   4.883  1.00  0.00      A   
ATOM   1070 HD21 ASN   111     -38.447  -3.052   4.134  1.00  0.00      A   
ATOM   1071 HD22 ASN   111     -38.648  -1.628   5.103  1.00  0.00      A   
ATOM   1072  C   ASN   111     -34.216  -5.006   4.658  1.00  0.00      A   
ATOM   1073  O   ASN   111     -33.249  -4.740   5.375  1.00  0.00      A   
ATOM   1074  N   ASP   112     -34.355  -6.205   4.073  1.00  0.00      A   
ATOM   1075  H   ASP   112     -35.181  -6.393   3.569  1.00  0.00      A   
ATOM   1076  CA  ASP   112     -33.334  -7.243   4.180  1.00  0.00      A   
ATOM   1077  CB  ASP   112     -33.822  -8.558   3.568  1.00  0.00      A   
ATOM   1078  CG  ASP   112     -32.812  -9.699   3.652  1.00  0.00      A   
ATOM   1079  OD1 ASP   112     -32.211 -10.028   2.629  1.00  0.00      A   
ATOM   1080  OD2 ASP   112     -32.648 -10.270   4.729  1.00  0.00      A   
ATOM   1081  C   ASP   112     -32.012  -6.836   3.537  1.00  0.00      A   
ATOM   1082  O   ASP   112     -30.948  -7.075   4.113  1.00  0.00      A   
ATOM   1083  N   ARG   113     -32.064  -6.216   2.352  1.00  0.00      A   
ATOM   1084  H   ARG   113     -32.934  -6.096   1.909  1.00  0.00      A   
ATOM   1085  CA  ARG   113     -30.865  -5.731   1.684  1.00  0.00      A   
ATOM   1086  CB  ARG   113     -31.171  -5.310   0.240  1.00  0.00      A   
ATOM   1087  CG  ARG   113     -29.937  -4.979  -0.600  1.00  0.00      A   
ATOM   1088  CD  ARG   113     -29.010  -6.190  -0.678  1.00  0.00      A   
ATOM   1089  NE  ARG   113     -27.690  -5.856  -1.188  1.00  0.00      A   
ATOM   1090  HE  ARG   113     -27.532  -5.977  -2.148  1.00  0.00      A   
ATOM   1091  CZ  ARG   113     -26.704  -5.386  -0.418  1.00  0.00      A   
ATOM   1092  NH1 ARG   113     -26.877  -5.078   0.869  1.00  0.00      A   
ATOM   1093 HH11 ARG   113     -26.138  -4.669   1.405  1.00  0.00      A   
ATOM   1094 HH12 ARG   113     -27.798  -5.074   1.295  1.00  0.00      A   
ATOM   1095  NH2 ARG   113     -25.502  -5.247  -0.959  1.00  0.00      A   
ATOM   1096 HH21 ARG   113     -25.366  -5.492  -1.920  1.00  0.00      A   
ATOM   1097 HH22 ARG   113     -24.719  -4.893  -0.448  1.00  0.00      A   
ATOM   1098  C   ARG   113     -30.198  -4.594   2.452  1.00  0.00      A   
ATOM   1099  O   ARG   113     -28.966  -4.555   2.540  1.00  0.00      A   
ATOM   1100  N   PHE   114     -30.993  -3.680   3.023  1.00  0.00      A   
ATOM   1101  H   PHE   114     -31.957  -3.705   2.828  1.00  0.00      A   
ATOM   1102  CA  PHE   114     -30.478  -2.626   3.885  1.00  0.00      A   
ATOM   1103  CB  PHE   114     -31.558  -1.599   4.240  1.00  0.00      A   
ATOM   1104  CG  PHE   114     -31.949  -0.610   3.142  1.00  0.00      A   
ATOM   1105  CD1 PHE   114     -31.484  -0.729   1.841  1.00  0.00      A   
ATOM   1106  CD2 PHE   114     -32.788   0.437   3.470  1.00  0.00      A   
ATOM   1107  CE1 PHE   114     -31.858   0.192   0.886  1.00  0.00      A   
ATOM   1108  CE2 PHE   114     -33.154   1.355   2.508  1.00  0.00      A   
ATOM   1109  CZ  PHE   114     -32.692   1.236   1.217  1.00  0.00      A   
ATOM   1110  C   PHE   114     -29.832  -3.165   5.153  1.00  0.00      A   
ATOM   1111  O   PHE   114     -28.747  -2.709   5.510  1.00  0.00      A   
ATOM   1112  N   ALA   115     -30.433  -4.155   5.829  1.00  0.00      A   
ATOM   1113  H   ALA   115     -31.341  -4.425   5.561  1.00  0.00      A   
ATOM   1114  CA  ALA   115     -29.806  -4.816   6.972  1.00  0.00      A   
ATOM   1115  CB  ALA   115     -30.730  -5.900   7.512  1.00  0.00      A   
ATOM   1116  C   ALA   115     -28.470  -5.468   6.617  1.00  0.00      A   
ATOM   1117  O   ALA   115     -27.478  -5.318   7.338  1.00  0.00      A   
ATOM   1118  N   ASN   116     -28.428  -6.158   5.469  1.00  0.00      A   
ATOM   1119  H   ASN   116     -29.276  -6.339   5.001  1.00  0.00      A   
ATOM   1120  CA  ASN   116     -27.189  -6.692   4.912  1.00  0.00      A   
ATOM   1121  CB  ASN   116     -27.501  -7.489   3.639  1.00  0.00      A   
ATOM   1122  CG  ASN   116     -26.289  -8.151   2.994  1.00  0.00      A   
ATOM   1123  OD1 ASN   116     -25.676  -9.063   3.549  1.00  0.00      A   
ATOM   1124  ND2 ASN   116     -25.878  -7.721   1.811  1.00  0.00      A   
ATOM   1125 HD21 ASN   116     -25.089  -8.160   1.433  1.00  0.00      A   
ATOM   1126 HD22 ASN   116     -26.359  -6.987   1.364  1.00  0.00      A   
ATOM   1127  C   ASN   116     -26.155  -5.601   4.622  1.00  0.00      A   
ATOM   1128  O   ASN   116     -24.955  -5.807   4.829  1.00  0.00      A   
ATOM   1129  N   TYR   117     -26.604  -4.427   4.157  1.00  0.00      A   
ATOM   1130  H   TYR   117     -27.563  -4.333   3.961  1.00  0.00      A   
ATOM   1131  CA  TYR   117     -25.725  -3.290   3.917  1.00  0.00      A   
ATOM   1132  CB  TYR   117     -26.449  -2.221   3.099  1.00  0.00      A   
ATOM   1133  CG  TYR   117     -25.538  -1.480   2.131  1.00  0.00      A   
ATOM   1134  CD1 TYR   117     -25.038  -0.232   2.451  1.00  0.00      A   
ATOM   1135  CE1 TYR   117     -24.222   0.432   1.557  1.00  0.00      A   
ATOM   1136  CD2 TYR   117     -25.223  -2.064   0.920  1.00  0.00      A   
ATOM   1137  CE2 TYR   117     -24.410  -1.405   0.023  1.00  0.00      A   
ATOM   1138  CZ  TYR   117     -23.917  -0.161   0.349  1.00  0.00      A   
ATOM   1139  OH  TYR   117     -23.107   0.495  -0.556  1.00  0.00      A   
ATOM   1140  HH  TYR   117     -22.819   1.333  -0.187  1.00  0.00      A   
ATOM   1141  C   TYR   117     -25.191  -2.693   5.215  1.00  0.00      A   
ATOM   1142  O   TYR   117     -24.010  -2.352   5.271  1.00  0.00      A   
ATOM   1143  N   ILE   118     -26.001  -2.582   6.280  1.00  0.00      A   
ATOM   1144  H   ILE   118     -26.947  -2.824   6.163  1.00  0.00      A   
ATOM   1145  CA  ILE   118     -25.546  -2.104   7.590  1.00  0.00      A   
ATOM   1146  CB  ILE   118     -26.733  -1.981   8.589  1.00  0.00      A   
ATOM   1147  CG2 ILE   118     -26.259  -1.478   9.953  1.00  0.00      A   
ATOM   1148  CG1 ILE   118     -27.810  -1.039   8.065  1.00  0.00      A   
ATOM   1149  CD  ILE   118     -29.131  -1.064   8.861  1.00  0.00      A   
ATOM   1150  C   ILE   118     -24.451  -3.019   8.142  1.00  0.00      A   
ATOM   1151  O   ILE   118     -23.434  -2.548   8.661  1.00  0.00      A   
ATOM   1152  N   ASP   119     -24.639  -4.338   7.991  1.00  0.00      A   
ATOM   1153  H   ASP   119     -25.524  -4.646   7.685  1.00  0.00      A   
ATOM   1154  CA  ASP   119     -23.604  -5.324   8.293  1.00  0.00      A   
ATOM   1155  CB  ASP   119     -24.124  -6.732   7.981  1.00  0.00      A   
ATOM   1156  CG  ASP   119     -23.087  -7.848   8.067  1.00  0.00      A   
ATOM   1157  OD1 ASP   119     -22.663  -8.325   7.011  1.00  0.00      A   
ATOM   1158  OD2 ASP   119     -22.733  -8.254   9.172  1.00  0.00      A   
ATOM   1159  C   ASP   119     -22.287  -5.068   7.563  1.00  0.00      A   
ATOM   1160  O   ASP   119     -21.221  -5.222   8.159  1.00  0.00      A   
ATOM   1161  N   LYS   120     -22.340  -4.674   6.284  1.00  0.00      A   
ATOM   1162  H   LYS   120     -23.213  -4.627   5.836  1.00  0.00      A   
ATOM   1163  CA  LYS   120     -21.136  -4.319   5.538  1.00  0.00      A   
ATOM   1164  CB  LYS   120     -21.396  -4.190   4.033  1.00  0.00      A   
ATOM   1165  CG  LYS   120     -22.094  -5.376   3.379  1.00  0.00      A   
ATOM   1166  CD  LYS   120     -21.346  -6.694   3.547  1.00  0.00      A   
ATOM   1167  CE  LYS   120     -22.288  -7.849   3.237  1.00  0.00      A   
ATOM   1168  NZ  LYS   120     -23.315  -7.963   4.260  1.00  0.00      A   
ATOM   1169  HZ1 LYS   120     -23.819  -7.050   4.403  1.00  0.00      A   
ATOM   1170  HZ2 LYS   120     -22.893  -8.247   5.179  1.00  0.00      A   
ATOM   1171  HZ3 LYS   120     -24.051  -8.671   3.993  1.00  0.00      A   
ATOM   1172  C   LYS   120     -20.535  -3.016   6.048  1.00  0.00      A   
ATOM   1173  O   LYS   120     -19.325  -2.942   6.265  1.00  0.00      A   
ATOM   1174  N   VAL   121     -21.366  -1.991   6.291  1.00  0.00      A   
ATOM   1175  H   VAL   121     -22.324  -2.127   6.121  1.00  0.00      A   
ATOM   1176  CA  VAL   121     -20.918  -0.692   6.790  1.00  0.00      A   
ATOM   1177  CB  VAL   121     -22.097   0.324   6.825  1.00  0.00      A   
ATOM   1178  CG1 VAL   121     -21.730   1.670   7.444  1.00  0.00      A   
ATOM   1179  CG2 VAL   121     -22.564   0.601   5.402  1.00  0.00      A   
ATOM   1180  C   VAL   121     -20.194  -0.805   8.131  1.00  0.00      A   
ATOM   1181  O   VAL   121     -19.195  -0.112   8.342  1.00  0.00      A   
ATOM   1182  N   ARG   122     -20.630  -1.701   9.028  1.00  0.00      A   
ATOM   1183  H   ARG   122     -21.492  -2.150   8.869  1.00  0.00      A   
ATOM   1184  CA  ARG   122     -19.890  -1.972  10.255  1.00  0.00      A   
ATOM   1185  CB  ARG   122     -20.665  -2.919  11.182  1.00  0.00      A   
ATOM   1186  CG  ARG   122     -20.038  -3.087  12.571  1.00  0.00      A   
ATOM   1187  CD  ARG   122     -19.951  -1.741  13.292  1.00  0.00      A   
ATOM   1188  NE  ARG   122     -19.081  -1.770  14.459  1.00  0.00      A   
ATOM   1189  HE  ARG   122     -19.484  -1.992  15.323  1.00  0.00      A   
ATOM   1190  CZ  ARG   122     -17.768  -1.519  14.395  1.00  0.00      A   
ATOM   1191  NH1 ARG   122     -17.107  -1.363  13.253  1.00  0.00      A   
ATOM   1192 HH11 ARG   122     -17.530  -1.516  12.346  1.00  0.00      A   
ATOM   1193 HH12 ARG   122     -16.118  -1.164  13.281  1.00  0.00      A   
ATOM   1194  NH2 ARG   122     -17.075  -1.412  15.519  1.00  0.00      A   
ATOM   1195 HH21 ARG   122     -17.526  -1.508  16.406  1.00  0.00      A   
ATOM   1196 HH22 ARG   122     -16.089  -1.219  15.481  1.00  0.00      A   
ATOM   1197  C   ARG   122     -18.474  -2.492   9.997  1.00  0.00      A   
ATOM   1198  O   ARG   122     -17.537  -2.060  10.676  1.00  0.00      A   
ATOM   1199  N   PHE   123     -18.286  -3.376   9.007  1.00  0.00      A   
ATOM   1200  H   PHE   123     -19.065  -3.702   8.504  1.00  0.00      A   
ATOM   1201  CA  PHE   123     -16.954  -3.837   8.623  1.00  0.00      A   
ATOM   1202  CB  PHE   123     -17.018  -4.995   7.621  1.00  0.00      A   
ATOM   1203  CG  PHE   123     -17.753  -6.247   8.088  1.00  0.00      A   
ATOM   1204  CD1 PHE   123     -17.654  -6.694   9.395  1.00  0.00      A   
ATOM   1205  CD2 PHE   123     -18.516  -6.950   7.176  1.00  0.00      A   
ATOM   1206  CE1 PHE   123     -18.323  -7.838   9.781  1.00  0.00      A   
ATOM   1207  CE2 PHE   123     -19.178  -8.095   7.571  1.00  0.00      A   
ATOM   1208  CZ  PHE   123     -19.084  -8.539   8.871  1.00  0.00      A   
ATOM   1209  C   PHE   123     -16.144  -2.696   8.014  1.00  0.00      A   
ATOM   1210  O   PHE   123     -14.977  -2.494   8.362  1.00  0.00      A   
ATOM   1211  N   LEU   124     -16.784  -1.901   7.146  1.00  0.00      A   
ATOM   1212  H   LEU   124     -17.705  -2.139   6.900  1.00  0.00      A   
ATOM   1213  CA  LEU   124     -16.169  -0.728   6.535  1.00  0.00      A   
ATOM   1214  CB  LEU   124     -17.116  -0.058   5.540  1.00  0.00      A   
ATOM   1215  CG  LEU   124     -17.649  -0.838   4.341  1.00  0.00      A   
ATOM   1216  CD1 LEU   124     -18.645   0.019   3.587  1.00  0.00      A   
ATOM   1217  CD2 LEU   124     -16.542  -1.312   3.415  1.00  0.00      A   
ATOM   1218  C   LEU   124     -15.701   0.304   7.556  1.00  0.00      A   
ATOM   1219  O   LEU   124     -14.685   0.961   7.337  1.00  0.00      A   
ATOM   1220  N   GLU   125     -16.399   0.454   8.690  1.00  0.00      A   
ATOM   1221  H   GLU   125     -17.282   0.024   8.750  1.00  0.00      A   
ATOM   1222  CA  GLU   125     -15.931   1.280   9.801  1.00  0.00      A   
ATOM   1223  CB  GLU   125     -17.009   1.396  10.875  1.00  0.00      A   
ATOM   1224  CG  GLU   125     -18.214   2.219  10.433  1.00  0.00      A   
ATOM   1225  CD  GLU   125     -19.344   2.257  11.452  1.00  0.00      A   
ATOM   1226  OE1 GLU   125     -19.306   3.102  12.346  1.00  0.00      A   
ATOM   1227  OE2 GLU   125     -20.270   1.454  11.341  1.00  0.00      A   
ATOM   1228  C   GLU   125     -14.623   0.802  10.432  1.00  0.00      A   
ATOM   1229  O   GLU   125     -13.868   1.606  10.986  1.00  0.00      A   
ATOM   1230  N   GLN   126     -14.323  -0.502  10.376  1.00  0.00      A   
ATOM   1231  H   GLN   126     -14.983  -1.131  10.010  1.00  0.00      A   
ATOM   1232  CA  GLN   126     -13.021  -1.002  10.805  1.00  0.00      A   
ATOM   1233  CB  GLN   126     -13.081  -2.481  11.202  1.00  0.00      A   
ATOM   1234  CG  GLN   126     -14.039  -2.822  12.344  1.00  0.00      A   
ATOM   1235  CD  GLN   126     -13.783  -2.057  13.635  1.00  0.00      A   
ATOM   1236  OE1 GLN   126     -14.468  -1.078  13.945  1.00  0.00      A   
ATOM   1237  NE2 GLN   126     -12.805  -2.448  14.440  1.00  0.00      A   
ATOM   1238 HE21 GLN   126     -12.277  -3.233  14.191  1.00  0.00      A   
ATOM   1239 HE22 GLN   126     -12.649  -1.915  15.247  1.00  0.00      A   
ATOM   1240  C   GLN   126     -11.992  -0.799   9.700  1.00  0.00      A   
ATOM   1241  O   GLN   126     -10.887  -0.303   9.938  1.00  0.00      A   
ATOM   1242  N   GLN   127     -12.376  -1.139   8.462  1.00  0.00      A   
ATOM   1243  H   GLN   127     -13.271  -1.531   8.348  1.00  0.00      A   
ATOM   1244  CA  GLN   127     -11.521  -0.966   7.293  1.00  0.00      A   
ATOM   1245  CB  GLN   127     -12.199  -1.514   6.042  1.00  0.00      A   
ATOM   1246  CG  GLN   127     -12.381  -3.026   6.057  1.00  0.00      A   
ATOM   1247  CD  GLN   127     -13.103  -3.560   4.829  1.00  0.00      A   
ATOM   1248  OE1 GLN   127     -14.290  -3.869   4.860  1.00  0.00      A   
ATOM   1249  NE2 GLN   127     -12.424  -3.698   3.698  1.00  0.00      A   
ATOM   1250 HE21 GLN   127     -11.477  -3.451   3.682  1.00  0.00      A   
ATOM   1251 HE22 GLN   127     -12.919  -4.046   2.929  1.00  0.00      A   
ATOM   1252  C   GLN   127     -11.073   0.474   7.060  1.00  0.00      A   
ATOM   1253  O   GLN   127      -9.950   0.701   6.616  1.00  0.00      A   
ATOM   1254  N   ASN   128     -11.923   1.456   7.387  1.00  0.00      A   
ATOM   1255  H   ASN   128     -12.846   1.202   7.598  1.00  0.00      A   
ATOM   1256  CA  ASN   128     -11.574   2.876   7.403  1.00  0.00      A   
ATOM   1257  CB  ASN   128     -12.794   3.677   7.881  1.00  0.00      A   
ATOM   1258  CG  ASN   128     -12.569   5.161   8.152  1.00  0.00      A   
ATOM   1259  OD1 ASN   128     -12.588   5.601   9.298  1.00  0.00      A   
ATOM   1260  ND2 ASN   128     -12.356   6.006   7.156  1.00  0.00      A   
ATOM   1261 HD21 ASN   128     -12.319   5.668   6.232  1.00  0.00      A   
ATOM   1262 HD22 ASN   128     -12.236   6.946   7.394  1.00  0.00      A   
ATOM   1263  C   ASN   128     -10.357   3.175   8.273  1.00  0.00      A   
ATOM   1264  O   ASN   128      -9.439   3.878   7.840  1.00  0.00      A   
ATOM   1265  N   LYS   129     -10.331   2.595   9.480  1.00  0.00      A   
ATOM   1266  H   LYS   129     -11.062   1.989   9.730  1.00  0.00      A   
ATOM   1267  CA  LYS   129      -9.235   2.778  10.422  1.00  0.00      A   
ATOM   1268  CB  LYS   129      -9.633   2.286  11.814  1.00  0.00      A   
ATOM   1269  CG  LYS   129     -10.773   3.083  12.444  1.00  0.00      A   
ATOM   1270  CD  LYS   129     -11.052   2.642  13.879  1.00  0.00      A   
ATOM   1271  CE  LYS   129     -11.746   1.286  14.006  1.00  0.00      A   
ATOM   1272  NZ  LYS   129     -13.141   1.355  13.604  1.00  0.00      A   
ATOM   1273  HZ1 LYS   129     -13.235   1.575  12.575  1.00  0.00      A   
ATOM   1274  HZ2 LYS   129     -13.627   2.099  14.139  1.00  0.00      A   
ATOM   1275  HZ3 LYS   129     -13.635   0.442  13.782  1.00  0.00      A   
ATOM   1276  C   LYS   129      -7.962   2.077   9.958  1.00  0.00      A   
ATOM   1277  O   LYS   129      -6.861   2.613  10.107  1.00  0.00      A   
ATOM   1278  N   ILE   130      -8.105   0.886   9.360  1.00  0.00      A   
ATOM   1279  H   ILE   130      -9.002   0.479   9.357  1.00  0.00      A   
ATOM   1280  CA  ILE   130      -6.984   0.169   8.749  1.00  0.00      A   
ATOM   1281  CB  ILE   130      -7.431  -1.245   8.280  1.00  0.00      A   
ATOM   1282  CG2 ILE   130      -6.277  -2.002   7.623  1.00  0.00      A   
ATOM   1283  CG1 ILE   130      -7.981  -2.065   9.447  1.00  0.00      A   
ATOM   1284  CD  ILE   130      -8.646  -3.399   9.048  1.00  0.00      A   
ATOM   1285  C   ILE   130      -6.379   0.989   7.605  1.00  0.00      A   
ATOM   1286  O   ILE   130      -5.159   1.168   7.542  1.00  0.00      A   
ATOM   1287  N   LEU   131      -7.218   1.543   6.719  1.00  0.00      A   
ATOM   1288  H   LEU   131      -8.175   1.333   6.781  1.00  0.00      A   
ATOM   1289  CA  LEU   131      -6.756   2.425   5.654  1.00  0.00      A   
ATOM   1290  CB  LEU   131      -7.872   2.752   4.663  1.00  0.00      A   
ATOM   1291  CG  LEU   131      -8.506   1.635   3.835  1.00  0.00      A   
ATOM   1292  CD1 LEU   131      -9.634   2.198   2.991  1.00  0.00      A   
ATOM   1293  CD2 LEU   131      -7.490   0.936   2.949  1.00  0.00      A   
ATOM   1294  C   LEU   131      -6.133   3.715   6.178  1.00  0.00      A   
ATOM   1295  O   LEU   131      -5.186   4.215   5.573  1.00  0.00      A   
ATOM   1296  N   LEU   132      -6.616   4.274   7.298  1.00  0.00      A   
ATOM   1297  H   LEU   132      -7.462   3.935   7.668  1.00  0.00      A   
ATOM   1298  CA  LEU   132      -5.941   5.387   7.961  1.00  0.00      A   
ATOM   1299  CB  LEU   132      -6.776   5.963   9.103  1.00  0.00      A   
ATOM   1300  CG  LEU   132      -8.024   6.773   8.769  1.00  0.00      A   
ATOM   1301  CD1 LEU   132      -8.811   7.068  10.034  1.00  0.00      A   
ATOM   1302  CD2 LEU   132      -7.666   8.059   8.038  1.00  0.00      A   
ATOM   1303  C   LEU   132      -4.550   5.028   8.473  1.00  0.00      A   
ATOM   1304  O   LEU   132      -3.611   5.805   8.287  1.00  0.00      A   
ATOM   1305  N   ALA   133      -4.374   3.846   9.078  1.00  0.00      A   
ATOM   1306  H   ALA   133      -5.167   3.300   9.285  1.00  0.00      A   
ATOM   1307  CA  ALA   133      -3.052   3.360   9.469  1.00  0.00      A   
ATOM   1308  CB  ALA   133      -3.193   2.041  10.217  1.00  0.00      A   
ATOM   1309  C   ALA   133      -2.117   3.130   8.280  1.00  0.00      A   
ATOM   1310  O   ALA   133      -0.906   3.355   8.369  1.00  0.00      A   
ATOM   1311  N   GLU   134      -2.673   2.676   7.151  1.00  0.00      A   
ATOM   1312  H   GLU   134      -3.600   2.349   7.190  1.00  0.00      A   
ATOM   1313  CA  GLU   134      -1.935   2.591   5.895  1.00  0.00      A   
ATOM   1314  CB  GLU   134      -2.684   1.716   4.893  1.00  0.00      A   
ATOM   1315  CG  GLU   134      -2.766   0.251   5.308  1.00  0.00      A   
ATOM   1316  CD  GLU   134      -3.580  -0.609   4.353  1.00  0.00      A   
ATOM   1317  OE1 GLU   134      -4.783  -0.754   4.565  1.00  0.00      A   
ATOM   1318  OE2 GLU   134      -3.010  -1.141   3.402  1.00  0.00      A   
ATOM   1319  C   GLU   134      -1.639   3.950   5.264  1.00  0.00      A   
ATOM   1320  O   GLU   134      -0.646   4.099   4.553  1.00  0.00      A   
ATOM   1321  N   LEU   135      -2.494   4.955   5.486  1.00  0.00      A   
ATOM   1322  H   LEU   135      -3.334   4.754   5.953  1.00  0.00      A   
ATOM   1323  CA  LEU   135      -2.276   6.311   4.996  1.00  0.00      A   
ATOM   1324  CB  LEU   135      -3.591   7.090   5.094  1.00  0.00      A   
ATOM   1325  CG  LEU   135      -3.750   8.457   4.442  1.00  0.00      A   
ATOM   1326  CD1 LEU   135      -3.720   8.336   2.928  1.00  0.00      A   
ATOM   1327  CD2 LEU   135      -5.073   9.073   4.865  1.00  0.00      A   
ATOM   1328  C   LEU   135      -1.173   7.021   5.778  1.00  0.00      A   
ATOM   1329  O   LEU   135      -0.239   7.580   5.196  1.00  0.00      A   
ATOM   1330  N   GLU   136      -1.248   6.971   7.111  1.00  0.00      A   
ATOM   1331  H   GLU   136      -1.969   6.441   7.517  1.00  0.00      A   
ATOM   1332  CA  GLU   136      -0.304   7.655   7.985  1.00  0.00      A   
ATOM   1333  CB  GLU   136      -0.967   7.894   9.345  1.00  0.00      A   
ATOM   1334  CG  GLU   136      -2.197   8.797   9.276  1.00  0.00      A   
ATOM   1335  CD  GLU   136      -2.956   8.903  10.590  1.00  0.00      A   
ATOM   1336  OE1 GLU   136      -2.548   9.685  11.449  1.00  0.00      A   
ATOM   1337  OE2 GLU   136      -3.963   8.213  10.753  1.00  0.00      A   
ATOM   1338  C   GLU   136       1.025   6.909   8.124  1.00  0.00      A   
ATOM   1339  O   GLU   136       1.364   6.341   9.166  1.00  0.00      A   
ATOM   1340  N   GLN   137       1.793   6.901   7.034  1.00  0.00      A   
ATOM   1341  H   GLN   137       1.474   7.368   6.229  1.00  0.00      A   
ATOM   1342  CA  GLN   137       3.094   6.252   6.994  1.00  0.00      A   
ATOM   1343  CB  GLN   137       3.128   5.169   5.912  1.00  0.00      A   
ATOM   1344  CG  GLN   137       2.283   3.924   6.173  1.00  0.00      A   
ATOM   1345  CD  GLN   137       2.773   3.050   7.319  1.00  0.00      A   
ATOM   1346  OE1 GLN   137       3.896   2.545   7.314  1.00  0.00      A   
ATOM   1347  NE2 GLN   137       1.952   2.827   8.336  1.00  0.00      A   
ATOM   1348 HE21 GLN   137       1.048   3.221   8.318  1.00  0.00      A   
ATOM   1349 HE22 GLN   137       2.289   2.275   9.068  1.00  0.00      A   
ATOM   1350  C   GLN   137       4.191   7.264   6.704  1.00  0.00      A   
ATOM   1351  O   GLN   137       4.038   8.144   5.853  1.00  0.00      A   
ATOM   1352  N   LEU   138       5.315   7.157   7.416  1.00  0.00      A   
ATOM   1353  H   LEU   138       5.355   6.506   8.147  1.00  0.00      A   
ATOM   1354  CA  LEU   138       6.492   7.960   7.116  1.00  0.00      A   
ATOM   1355  CB  LEU   138       7.384   8.041   8.360  1.00  0.00      A   
ATOM   1356  CG  LEU   138       8.606   8.958   8.361  1.00  0.00      A   
ATOM   1357  CD1 LEU   138       8.198  10.419   8.232  1.00  0.00      A   
ATOM   1358  CD2 LEU   138       9.400   8.753   9.639  1.00  0.00      A   
ATOM   1359  C   LEU   138       7.202   7.303   5.934  1.00  0.00      A   
ATOM   1360  O   LEU   138       8.099   6.471   6.091  1.00  0.00      A   
ATOM   1361  N   LYS   139       6.726   7.668   4.739  1.00  0.00      A   
ATOM   1362  H   LYS   139       6.028   8.359   4.734  1.00  0.00      A   
ATOM   1363  CA  LYS   139       7.113   7.053   3.471  1.00  0.00      A   
ATOM   1364  CB  LYS   139       6.487   7.823   2.307  1.00  0.00      A   
ATOM   1365  CG  LYS   139       4.963   7.794   2.298  1.00  0.00      A   
ATOM   1366  CD  LYS   139       4.380   8.712   1.226  1.00  0.00      A   
ATOM   1367  CE  LYS   139       4.558   8.218  -0.209  1.00  0.00      A   
ATOM   1368  NZ  LYS   139       3.890   6.945  -0.409  1.00  0.00      A   
ATOM   1369  HZ1 LYS   139       2.957   6.956   0.084  1.00  0.00      A   
ATOM   1370  HZ2 LYS   139       4.450   6.160   0.016  1.00  0.00      A   
ATOM   1371  HZ3 LYS   139       3.733   6.752  -1.433  1.00  0.00      A   
ATOM   1372  C   LYS   139       8.604   6.872   3.208  1.00  0.00      A   
ATOM   1373  O   LYS   139       9.378   7.832   3.163  1.00  0.00      A   
ATOM   1374  N   GLY   140       9.000   5.608   3.050  1.00  0.00      A   
ATOM   1375  H   GLY   140       8.344   4.884   3.176  1.00  0.00      A   
ATOM   1376  CA  GLY   140      10.374   5.261   2.736  1.00  0.00      A   
ATOM   1377  C   GLY   140      10.500   3.803   2.327  1.00  0.00      A   
ATOM   1378  O   GLY   140       9.792   3.324   1.439  1.00  0.00      A   
ATOM   1379  N   GLN   141      11.433   3.085   2.957  1.00  0.00      A   
ATOM   1380  H   GLN   141      11.973   3.509   3.655  1.00  0.00      A   
ATOM   1381  CA  GLN   141      11.658   1.670   2.690  1.00  0.00      A   
ATOM   1382  CB  GLN   141      12.967   1.451   1.919  1.00  0.00      A   
ATOM   1383  CG  GLN   141      13.084   2.073   0.527  1.00  0.00      A   
ATOM   1384  CD  GLN   141      12.234   1.418  -0.554  1.00  0.00      A   
ATOM   1385  OE1 GLN   141      12.703   0.547  -1.286  1.00  0.00      A   
ATOM   1386  NE2 GLN   141      10.971   1.790  -0.706  1.00  0.00      A   
ATOM   1387 HE21 GLN   141      10.585   2.440  -0.077  1.00  0.00      A   
ATOM   1388 HE22 GLN   141      10.471   1.419  -1.466  1.00  0.00      A   
ATOM   1389  C   GLN   141      11.759   0.952   4.029  1.00  0.00      A   
ATOM   1390  O   GLN   141      12.601   1.303   4.864  1.00  0.00      A   
ATOM   1391  N   GLY   142      10.913  -0.054   4.253  1.00  0.00      A   
ATOM   1392  H   GLY   142      10.255  -0.281   3.565  1.00  0.00      A   
ATOM   1393  CA  GLY   142      10.919  -0.811   5.497  1.00  0.00      A   
ATOM   1394  C   GLY   142      11.623  -2.151   5.353  1.00  0.00      A   
ATOM   1395  O   GLY   142      11.136  -3.184   5.818  1.00  0.00      A   
ATOM   1396  N   LYS   143      12.799  -2.152   4.724  1.00  0.00      A   
ATOM   1397  H   LYS   143      13.220  -1.294   4.506  1.00  0.00      A   
ATOM   1398  CA  LYS   143      13.516  -3.382   4.427  1.00  0.00      A   
ATOM   1399  CB  LYS   143      14.301  -3.202   3.127  1.00  0.00      A   
ATOM   1400  CG  LYS   143      13.361  -3.223   1.929  1.00  0.00      A   
ATOM   1401  CD  LYS   143      13.993  -2.637   0.679  1.00  0.00      A   
ATOM   1402  CE  LYS   143      13.038  -2.861  -0.483  1.00  0.00      A   
ATOM   1403  NZ  LYS   143      13.412  -2.064  -1.636  1.00  0.00      A   
ATOM   1404  HZ1 LYS   143      14.412  -2.203  -1.873  1.00  0.00      A   
ATOM   1405  HZ2 LYS   143      13.242  -1.038  -1.433  1.00  0.00      A   
ATOM   1406  HZ3 LYS   143      12.817  -2.316  -2.448  1.00  0.00      A   
ATOM   1407  C   LYS   143      14.382  -3.839   5.597  1.00  0.00      A   
ATOM   1408  O   LYS   143      15.609  -3.696   5.628  1.00  0.00      A   
ATOM   1409  N   SER   144      13.676  -4.365   6.601  1.00  0.00      A   
ATOM   1410  H   SER   144      12.694  -4.359   6.532  1.00  0.00      A   
ATOM   1411  CA  SER   144      14.291  -4.888   7.810  1.00  0.00      A   
ATOM   1412  CB  SER   144      13.252  -4.968   8.926  1.00  0.00      A   
ATOM   1413  OG  SER   144      12.891  -3.662   9.357  1.00  0.00      A   
ATOM   1414  HG  SER   144      13.696  -3.248   9.686  1.00  0.00      A   
ATOM   1415  C   SER   144      15.031  -6.219   7.661  1.00  0.00      A   
ATOM   1416  O   SER   144      14.417  -7.251   7.395  1.00  0.00      A   
ATOM   1417  N   ARG   145      16.358  -6.292   7.791  1.00  0.00      A   
ATOM   1418  H   ARG   145      16.798  -7.165   7.722  1.00  0.00      A   
ATOM   1419  CA  ARG   145      17.185  -5.112   7.980  1.00  0.00      A   
ATOM   1420  CB  ARG   145      17.585  -4.921   9.444  1.00  0.00      A   
ATOM   1421  CG  ARG   145      18.070  -3.499   9.693  1.00  0.00      A   
ATOM   1422  CD  ARG   145      18.432  -3.284  11.150  1.00  0.00      A   
ATOM   1423  NE  ARG   145      18.800  -1.896  11.381  1.00  0.00      A   
ATOM   1424  HE  ARG   145      18.081  -1.237  11.474  1.00  0.00      A   
ATOM   1425  CZ  ARG   145      20.064  -1.477  11.471  1.00  0.00      A   
ATOM   1426  NH1 ARG   145      21.098  -2.302  11.326  1.00  0.00      A   
ATOM   1427 HH11 ARG   145      20.953  -3.268  11.059  1.00  0.00      A   
ATOM   1428 HH12 ARG   145      22.061  -2.018  11.426  1.00  0.00      A   
ATOM   1429  NH2 ARG   145      20.274  -0.176  11.622  1.00  0.00      A   
ATOM   1430 HH21 ARG   145      19.483   0.462  11.605  1.00  0.00      A   
ATOM   1431 HH22 ARG   145      21.199   0.226  11.731  1.00  0.00      A   
ATOM   1432  C   ARG   145      18.422  -5.222   7.105  1.00  0.00      A   
ATOM   1433  O   ARG   145      19.206  -6.168   7.223  1.00  0.00      A   
ATOM   1434  N   LEU   146      18.588  -4.264   6.192  1.00  0.00      A   
ATOM   1435  H   LEU   146      17.835  -3.652   6.026  1.00  0.00      A   
ATOM   1436  CA  LEU   146      19.796  -4.163   5.380  1.00  0.00      A   
ATOM   1437  CB  LEU   146      19.498  -3.334   4.127  1.00  0.00      A   
ATOM   1438  CG  LEU   146      18.501  -3.854   3.095  1.00  0.00      A   
ATOM   1439  CD1 LEU   146      18.281  -2.808   2.016  1.00  0.00      A   
ATOM   1440  CD2 LEU   146      18.977  -5.159   2.476  1.00  0.00      A   
ATOM   1441  C   LEU   146      21.011  -3.624   6.146  1.00  0.00      A   
ATOM   1442  O   LEU   146      21.563  -2.553   5.863  1.00  0.00      A   
ATOM   1443  N   GLY   147      21.423  -4.419   7.139  1.00  0.00      A   
ATOM   1444  H   GLY   147      20.943  -5.265   7.283  1.00  0.00      A   
ATOM   1445  CA  GLY   147      22.513  -4.091   8.042  1.00  0.00      A   
ATOM   1446  C   GLY   147      22.365  -4.876   9.339  1.00  0.00      A   
ATOM   1447  O   GLY   147      21.429  -4.643  10.109  1.00  0.00      A   
ATOM   1448  N   ASP   148      23.255  -5.836   9.607  1.00  0.00      A   
ATOM   1449  H   ASP   148      24.028  -5.973   9.017  1.00  0.00      A   
ATOM   1450  CA  ASP   148      23.166  -6.639  10.817  1.00  0.00      A   
ATOM   1451  CB  ASP   148      23.603  -8.085  10.545  1.00  0.00      A   
ATOM   1452  CG  ASP   148      23.696  -8.943  11.800  1.00  0.00      A   
ATOM   1453  OD1 ASP   148      22.663  -9.363  12.316  1.00  0.00      A   
ATOM   1454  OD2 ASP   148      24.806  -9.158  12.291  1.00  0.00      A   
ATOM   1455  C   ASP   148      23.988  -6.036  11.948  1.00  0.00      A   
ATOM   1456  O   ASP   148      25.207  -5.891  11.844  1.00  0.00      A   
ATOM   1457  N   LEU   149      23.302  -5.749  13.059  1.00  0.00      A   
ATOM   1458  H   LEU   149      22.334  -5.904  13.051  1.00  0.00      A   
ATOM   1459  CA  LEU   149      23.899  -5.136  14.243  1.00  0.00      A   
ATOM   1460  CB  LEU   149      22.869  -5.051  15.368  1.00  0.00      A   
ATOM   1461  CG  LEU   149      21.639  -4.168  15.177  1.00  0.00      A   
ATOM   1462  CD1 LEU   149      20.676  -4.359  16.336  1.00  0.00      A   
ATOM   1463  CD2 LEU   149      22.026  -2.702  15.036  1.00  0.00      A   
ATOM   1464  C   LEU   149      25.176  -5.778  14.774  1.00  0.00      A   
ATOM   1465  O   LEU   149      26.145  -5.073  15.061  1.00  0.00      A   
ATOM   1466  N   TYR   150      25.217  -7.112  14.861  1.00  0.00      A   
ATOM   1467  H   TYR   150      24.432  -7.625  14.583  1.00  0.00      A   
ATOM   1468  CA  TYR   150      26.385  -7.830  15.361  1.00  0.00      A   
ATOM   1469  CB  TYR   150      26.061  -9.309  15.572  1.00  0.00      A   
ATOM   1470  CG  TYR   150      24.936  -9.542  16.571  1.00  0.00      A   
ATOM   1471  CD1 TYR   150      25.168  -9.383  17.924  1.00  0.00      A   
ATOM   1472  CE1 TYR   150      24.139  -9.567  18.825  1.00  0.00      A   
ATOM   1473  CD2 TYR   150      23.680  -9.894  16.115  1.00  0.00      A   
ATOM   1474  CE2 TYR   150      22.649 -10.079  17.013  1.00  0.00      A   
ATOM   1475  CZ  TYR   150      22.886  -9.911  18.361  1.00  0.00      A   
ATOM   1476  OH  TYR   150      21.852 -10.091  19.257  1.00  0.00      A   
ATOM   1477  HH  TYR   150      22.165  -9.934  20.150  1.00  0.00      A   
ATOM   1478  C   TYR   150      27.607  -7.681  14.462  1.00  0.00      A   
ATOM   1479  O   TYR   150      28.713  -7.440  14.951  1.00  0.00      A   
ATOM   1480  N   GLU   151      27.421  -7.782  13.139  1.00  0.00      A   
ATOM   1481  H   GLU   151      26.530  -8.025  12.805  1.00  0.00      A   
ATOM   1482  CA  GLU   151      28.499  -7.540  12.187  1.00  0.00      A   
ATOM   1483  CB  GLU   151      28.113  -7.970  10.777  1.00  0.00      A   
ATOM   1484  CG  GLU   151      27.885  -9.472  10.630  1.00  0.00      A   
ATOM   1485  CD  GLU   151      27.540  -9.909   9.213  1.00  0.00      A   
ATOM   1486  OE1 GLU   151      28.389 -10.513   8.561  1.00  0.00      A   
ATOM   1487  OE2 GLU   151      26.419  -9.656   8.762  1.00  0.00      A   
ATOM   1488  C   GLU   151      28.954  -6.084  12.179  1.00  0.00      A   
ATOM   1489  O   GLU   151      30.148  -5.818  12.032  1.00  0.00      A   
ATOM   1490  N   GLU   152      28.028  -5.130  12.358  1.00  0.00      A   
ATOM   1491  H   GLU   152      27.079  -5.391  12.328  1.00  0.00      A   
ATOM   1492  CA  GLU   152      28.378  -3.725  12.558  1.00  0.00      A   
ATOM   1493  CB  GLU   152      27.133  -2.858  12.714  1.00  0.00      A   
ATOM   1494  CG  GLU   152      26.260  -2.724  11.473  1.00  0.00      A   
ATOM   1495  CD  GLU   152      25.006  -1.898  11.718  1.00  0.00      A   
ATOM   1496  OE1 GLU   152      25.113  -0.684  11.905  1.00  0.00      A   
ATOM   1497  OE2 GLU   152      23.907  -2.458  11.741  1.00  0.00      A   
ATOM   1498  C   GLU   152      29.268  -3.519  13.780  1.00  0.00      A   
ATOM   1499  O   GLU   152      30.294  -2.841  13.696  1.00  0.00      A   
ATOM   1500  N   GLU   153      28.898  -4.124  14.919  1.00  0.00      A   
ATOM   1501  H   GLU   153      28.038  -4.601  14.932  1.00  0.00      A   
ATOM   1502  CA  GLU   153      29.706  -4.088  16.135  1.00  0.00      A   
ATOM   1503  CB  GLU   153      29.002  -4.819  17.276  1.00  0.00      A   
ATOM   1504  CG  GLU   153      27.721  -4.141  17.752  1.00  0.00      A   
ATOM   1505  CD  GLU   153      26.945  -4.953  18.779  1.00  0.00      A   
ATOM   1506  OE1 GLU   153      27.183  -4.776  19.973  1.00  0.00      A   
ATOM   1507  OE2 GLU   153      26.099  -5.758  18.389  1.00  0.00      A   
ATOM   1508  C   GLU   153      31.094  -4.683  15.925  1.00  0.00      A   
ATOM   1509  O   GLU   153      32.094  -4.065  16.298  1.00  0.00      A   
ATOM   1510  N   MET   154      31.165  -5.861  15.289  1.00  0.00      A   
ATOM   1511  H   MET   154      30.323  -6.318  15.062  1.00  0.00      A   
ATOM   1512  CA  MET   154      32.428  -6.507  14.946  1.00  0.00      A   
ATOM   1513  CB  MET   154      32.146  -7.844  14.254  1.00  0.00      A   
ATOM   1514  CG  MET   154      33.375  -8.699  13.960  1.00  0.00      A   
ATOM   1515  SD  MET   154      32.959 -10.251  13.128  1.00  0.00      A   
ATOM   1516  CE  MET   154      32.812 -11.308  14.540  1.00  0.00      A   
ATOM   1517  C   MET   154      33.311  -5.625  14.065  1.00  0.00      A   
ATOM   1518  O   MET   154      34.509  -5.495  14.327  1.00  0.00      A   
ATOM   1519  N   ARG   155      32.726  -4.981  13.045  1.00  0.00      A   
ATOM   1520  H   ARG   155      31.772  -5.145  12.871  1.00  0.00      A   
ATOM   1521  CA  ARG   155      33.451  -4.075  12.162  1.00  0.00      A   
ATOM   1522  CB  ARG   155      32.532  -3.594  11.044  1.00  0.00      A   
ATOM   1523  CG  ARG   155      33.274  -3.034   9.837  1.00  0.00      A   
ATOM   1524  CD  ARG   155      32.312  -2.338   8.887  1.00  0.00      A   
ATOM   1525  NE  ARG   155      31.866  -1.064   9.433  1.00  0.00      A   
ATOM   1526  HE  ARG   155      32.041  -0.874  10.379  1.00  0.00      A   
ATOM   1527  CZ  ARG   155      31.236  -0.142   8.704  1.00  0.00      A   
ATOM   1528  NH1 ARG   155      30.894  -0.348   7.437  1.00  0.00      A   
ATOM   1529 HH11 ARG   155      31.071  -1.229   7.002  1.00  0.00      A   
ATOM   1530 HH12 ARG   155      30.443   0.385   6.901  1.00  0.00      A   
ATOM   1531  NH2 ARG   155      30.948   1.022   9.267  1.00  0.00      A   
ATOM   1532 HH21 ARG   155      30.474   1.747   8.743  1.00  0.00      A   
ATOM   1533 HH22 ARG   155      31.206   1.182  10.232  1.00  0.00      A   
ATOM   1534  C   ARG   155      34.008  -2.877  12.925  1.00  0.00      A   
ATOM   1535  O   ARG   155      35.202  -2.586  12.838  1.00  0.00      A   
ATOM   1536  N   GLU   156      33.170  -2.198  13.721  1.00  0.00      A   
ATOM   1537  H   GLU   156      32.233  -2.497  13.780  1.00  0.00      A   
ATOM   1538  CA  GLU   156      33.609  -1.049  14.504  1.00  0.00      A   
ATOM   1539  CB  GLU   156      32.423  -0.347  15.168  1.00  0.00      A   
ATOM   1540  CG  GLU   156      31.372   0.233  14.212  1.00  0.00      A   
ATOM   1541  CD  GLU   156      31.858   1.297  13.234  1.00  0.00      A   
ATOM   1542  OE1 GLU   156      31.712   1.100  12.024  1.00  0.00      A   
ATOM   1543  OE2 GLU   156      32.363   2.331  13.671  1.00  0.00      A   
ATOM   1544  C   GLU   156      34.669  -1.393  15.549  1.00  0.00      A   
ATOM   1545  O   GLU   156      35.551  -0.573  15.822  1.00  0.00      A   
ATOM   1546  N   LEU   157      34.609  -2.589  16.149  1.00  0.00      A   
ATOM   1547  H   LEU   157      33.811  -3.150  16.017  1.00  0.00      A   
ATOM   1548  CA  LEU   157      35.680  -3.071  17.014  1.00  0.00      A   
ATOM   1549  CB  LEU   157      35.263  -4.325  17.781  1.00  0.00      A   
ATOM   1550  CG  LEU   157      34.220  -4.200  18.887  1.00  0.00      A   
ATOM   1551  CD1 LEU   157      33.804  -5.579  19.368  1.00  0.00      A   
ATOM   1552  CD2 LEU   157      34.740  -3.356  20.042  1.00  0.00      A   
ATOM   1553  C   LEU   157      36.972  -3.338  16.252  1.00  0.00      A   
ATOM   1554  O   LEU   157      38.029  -2.856  16.660  1.00  0.00      A   
ATOM   1555  N   ARG   158      36.905  -4.055  15.123  1.00  0.00      A   
ATOM   1556  H   ARG   158      36.027  -4.394  14.834  1.00  0.00      A   
ATOM   1557  CA  ARG   158      38.072  -4.366  14.302  1.00  0.00      A   
ATOM   1558  CB  ARG   158      37.658  -5.370  13.211  1.00  0.00      A   
ATOM   1559  CG  ARG   158      38.729  -5.853  12.230  1.00  0.00      A   
ATOM   1560  CD  ARG   158      39.897  -6.534  12.940  1.00  0.00      A   
ATOM   1561  NE  ARG   158      41.016  -6.789  12.045  1.00  0.00      A   
ATOM   1562  HE  ARG   158      41.123  -7.702  11.700  1.00  0.00      A   
ATOM   1563  CZ  ARG   158      41.891  -5.848  11.671  1.00  0.00      A   
ATOM   1564  NH1 ARG   158      41.770  -4.570  12.022  1.00  0.00      A   
ATOM   1565 HH11 ARG   158      41.014  -4.242  12.616  1.00  0.00      A   
ATOM   1566 HH12 ARG   158      42.442  -3.872  11.740  1.00  0.00      A   
ATOM   1567  NH2 ARG   158      42.917  -6.217  10.918  1.00  0.00      A   
ATOM   1568 HH21 ARG   158      43.002  -7.182  10.658  1.00  0.00      A   
ATOM   1569 HH22 ARG   158      43.648  -5.576  10.624  1.00  0.00      A   
ATOM   1570  C   ARG   158      38.749  -3.131  13.703  1.00  0.00      A   
ATOM   1571  O   ARG   158      39.962  -3.136  13.466  1.00  0.00      A   
ATOM   1572  N   ARG   159      37.982  -2.072  13.427  1.00  0.00      A   
ATOM   1573  H   ARG   159      37.006  -2.176  13.472  1.00  0.00      A   
ATOM   1574  CA  ARG   159      38.549  -0.808  12.977  1.00  0.00      A   
ATOM   1575  CB  ARG   159      37.508   0.019  12.221  1.00  0.00      A   
ATOM   1576  CG  ARG   159      37.127  -0.603  10.881  1.00  0.00      A   
ATOM   1577  CD  ARG   159      38.334  -0.641   9.950  1.00  0.00      A   
ATOM   1578  NE  ARG   159      38.093  -1.480   8.788  1.00  0.00      A   
ATOM   1579  HE  ARG   159      38.272  -2.441   8.857  1.00  0.00      A   
ATOM   1580  CZ  ARG   159      37.590  -1.028   7.641  1.00  0.00      A   
ATOM   1581  NH1 ARG   159      37.196   0.233   7.491  1.00  0.00      A   
ATOM   1582 HH11 ARG   159      37.271   0.866   8.259  1.00  0.00      A   
ATOM   1583 HH12 ARG   159      36.760   0.566   6.644  1.00  0.00      A   
ATOM   1584  NH2 ARG   159      37.532  -1.881   6.630  1.00  0.00      A   
ATOM   1585 HH21 ARG   159      37.901  -2.816   6.783  1.00  0.00      A   
ATOM   1586 HH22 ARG   159      37.186  -1.629   5.718  1.00  0.00      A   
ATOM   1587  C   ARG   159      39.204   0.027  14.069  1.00  0.00      A   
ATOM   1588  O   ARG   159      40.246   0.638  13.826  1.00  0.00      A   
ATOM   1589  N   GLN   160      38.618   0.081  15.271  1.00  0.00      A   
ATOM   1590  H   GLN   160      37.757  -0.377  15.404  1.00  0.00      A   
ATOM   1591  CA  GLN   160      39.224   0.802  16.386  1.00  0.00      A   
ATOM   1592  CB  GLN   160      38.186   1.107  17.460  1.00  0.00      A   
ATOM   1593  CG  GLN   160      37.165   2.150  17.025  1.00  0.00      A   
ATOM   1594  CD  GLN   160      36.003   2.287  17.994  1.00  0.00      A   
ATOM   1595  OE1 GLN   160      35.941   3.192  18.821  1.00  0.00      A   
ATOM   1596  NE2 GLN   160      35.034   1.386  17.924  1.00  0.00      A   
ATOM   1597 HE21 GLN   160      35.124   0.675  17.251  1.00  0.00      A   
ATOM   1598 HE22 GLN   160      34.286   1.479  18.546  1.00  0.00      A   
ATOM   1599  C   GLN   160      40.402   0.046  16.990  1.00  0.00      A   
ATOM   1600  O   GLN   160      41.524   0.556  17.045  1.00  0.00      A   
ATOM   1601  N   VAL   161      40.188  -1.200  17.422  1.00  0.00      A   
ATOM   1602  H   VAL   161      39.306  -1.610  17.290  1.00  0.00      A   
ATOM   1603  CA  VAL   161      41.253  -2.008  17.999  1.00  0.00      A   
ATOM   1604  CB  VAL   161      40.702  -2.981  19.085  1.00  0.00      A   
ATOM   1605  CG1 VAL   161      41.842  -3.649  19.847  1.00  0.00      A   
ATOM   1606  CG2 VAL   161      39.789  -2.272  20.080  1.00  0.00      A   
ATOM   1607  C   VAL   161      41.938  -2.734  16.839  1.00  0.00      A   
ATOM   1608  O   VAL   161      41.847  -3.952  16.656  1.00  0.00      A   
ATOM   1609  N   ASP   162      42.679  -1.961  16.038  1.00  0.00      A   
ATOM   1610  H   ASP   162      42.742  -1.006  16.272  1.00  0.00      A   
ATOM   1611  CA  ASP   162      43.332  -2.451  14.824  1.00  0.00      A   
ATOM   1612  CB  ASP   162      43.569  -1.239  13.905  1.00  0.00      A   
ATOM   1613  CG  ASP   162      44.077  -1.556  12.501  1.00  0.00      A   
ATOM   1614  OD1 ASP   162      43.459  -2.366  11.804  1.00  0.00      A   
ATOM   1615  OD2 ASP   162      45.087  -0.983  12.094  1.00  0.00      A   
ATOM   1616  C   ASP   162      44.620  -3.248  15.074  1.00  0.00      A   
ATOM   1617  O   ASP   162      45.576  -3.221  14.293  1.00  0.00      A   
ATOM   1618  N   GLN   163      44.622  -4.056  16.140  1.00  0.00      A   
ATOM   1619  H   GLN   163      43.757  -4.288  16.541  1.00  0.00      A   
ATOM   1620  CA  GLN   163      45.829  -4.661  16.682  1.00  0.00      A   
ATOM   1621  CB  GLN   163      45.536  -5.208  18.082  1.00  0.00      A   
ATOM   1622  CG  GLN   163      46.758  -5.567  18.933  1.00  0.00      A   
ATOM   1623  CD  GLN   163      47.594  -4.373  19.381  1.00  0.00      A   
ATOM   1624  OE1 GLN   163      48.339  -3.765  18.615  1.00  0.00      A   
ATOM   1625  NE2 GLN   163      47.509  -3.988  20.647  1.00  0.00      A   
ATOM   1626 HE21 GLN   163      46.916  -4.479  21.250  1.00  0.00      A   
ATOM   1627 HE22 GLN   163      48.057  -3.222  20.913  1.00  0.00      A   
ATOM   1628  C   GLN   163      46.420  -5.747  15.789  1.00  0.00      A   
ATOM   1629  O   GLN   163      47.638  -5.924  15.757  1.00  0.00      A   
ATOM   1630  N   LEU   164      45.577  -6.454  15.026  1.00  0.00      A   
ATOM   1631  H   LEU   164      44.623  -6.239  15.072  1.00  0.00      A   
ATOM   1632  CA  LEU   164      46.020  -7.515  14.129  1.00  0.00      A   
ATOM   1633  CB  LEU   164      44.787  -8.182  13.513  1.00  0.00      A   
ATOM   1634  CG  LEU   164      44.781  -9.669  13.154  1.00  0.00      A   
ATOM   1635  CD1 LEU   164      43.364 -10.084  12.805  1.00  0.00      A   
ATOM   1636  CD2 LEU   164      45.730 -10.020  12.019  1.00  0.00      A   
ATOM   1637  C   LEU   164      46.940  -6.945  13.049  1.00  0.00      A   
ATOM   1638  O   LEU   164      48.085  -7.377  12.911  1.00  0.00      A   
ATOM   1639  N   THR   165      46.466  -5.938  12.306  1.00  0.00      A   
ATOM   1640  H   THR   165      45.529  -5.669  12.404  1.00  0.00      A   
ATOM   1641  CA  THR   165      47.261  -5.250  11.295  1.00  0.00      A   
ATOM   1642  CB  THR   165      46.328  -4.276  10.545  1.00  0.00      A   
ATOM   1643  OG1 THR   165      45.217  -5.070  10.132  1.00  0.00      A   
ATOM   1644  HG1 THR   165      45.535  -5.652   9.431  1.00  0.00      A   
ATOM   1645  CG2 THR   165      46.974  -3.627   9.327  1.00  0.00      A   
ATOM   1646  C   THR   165      48.479  -4.543  11.900  1.00  0.00      A   
ATOM   1647  O   THR   165      49.590  -4.644  11.368  1.00  0.00      A   
ATOM   1648  N   ASN   166      48.288  -3.872  13.046  1.00  0.00      A   
ATOM   1649  H   ASN   166      47.375  -3.815  13.411  1.00  0.00      A   
ATOM   1650  CA  ASN   166      49.364  -3.199  13.772  1.00  0.00      A   
ATOM   1651  CB  ASN   166      48.761  -2.480  14.985  1.00  0.00      A   
ATOM   1652  CG  ASN   166      49.746  -1.654  15.800  1.00  0.00      A   
ATOM   1653  OD1 ASN   166      50.354  -0.699  15.314  1.00  0.00      A   
ATOM   1654  ND2 ASN   166      49.956  -1.973  17.068  1.00  0.00      A   
ATOM   1655 HD21 ASN   166      50.634  -1.457  17.549  1.00  0.00      A   
ATOM   1656 HD22 ASN   166      49.429  -2.698  17.478  1.00  0.00      A   
ATOM   1657  C   ASN   166      50.497  -4.137  14.200  1.00  0.00      A   
ATOM   1658  O   ASN   166      51.673  -3.758  14.197  1.00  0.00      A   
ATOM   1659  N   ASP   167      50.163  -5.378  14.575  1.00  0.00      A   
ATOM   1660  H   ASP   167      49.211  -5.604  14.682  1.00  0.00      A   
ATOM   1661  CA  ASP   167      51.169  -6.388  14.869  1.00  0.00      A   
ATOM   1662  CB  ASP   167      50.611  -7.481  15.781  1.00  0.00      A   
ATOM   1663  CG  ASP   167      51.647  -8.514  16.210  1.00  0.00      A   
ATOM   1664  OD1 ASP   167      51.561  -9.659  15.759  1.00  0.00      A   
ATOM   1665  OD2 ASP   167      52.521  -8.188  17.011  1.00  0.00      A   
ATOM   1666  C   ASP   167      51.757  -7.015  13.612  1.00  0.00      A   
ATOM   1667  O   ASP   167      52.965  -7.246  13.572  1.00  0.00      A   
ATOM   1668  N   LYS   168      50.950  -7.285  12.576  1.00  0.00      A   
ATOM   1669  H   LYS   168      49.992  -7.076  12.658  1.00  0.00      A   
ATOM   1670  CA  LYS   168      51.425  -7.914  11.345  1.00  0.00      A   
ATOM   1671  CB  LYS   168      50.253  -8.214  10.409  1.00  0.00      A   
ATOM   1672  CG  LYS   168      50.576  -9.261   9.346  1.00  0.00      A   
ATOM   1673  CD  LYS   168      49.348  -9.622   8.518  1.00  0.00      A   
ATOM   1674  CE  LYS   168      49.007  -8.593   7.447  1.00  0.00      A   
ATOM   1675  NZ  LYS   168      49.985  -8.612   6.374  1.00  0.00      A   
ATOM   1676  HZ1 LYS   168      50.101  -9.586   5.995  1.00  0.00      A   
ATOM   1677  HZ2 LYS   168      50.925  -8.296   6.725  1.00  0.00      A   
ATOM   1678  HZ3 LYS   168      49.700  -7.977   5.605  1.00  0.00      A   
ATOM   1679  C   LYS   168      52.482  -7.078  10.627  1.00  0.00      A   
ATOM   1680  O   LYS   168      53.464  -7.620  10.114  1.00  0.00      A   
ATOM   1681  N   ALA   169      52.315  -5.747  10.624  1.00  0.00      A   
ATOM   1682  H   ALA   169      51.456  -5.383  10.942  1.00  0.00      A   
ATOM   1683  CA  ALA   169      53.339  -4.832  10.127  1.00  0.00      A   
ATOM   1684  CB  ALA   169      52.876  -3.396  10.336  1.00  0.00      A   
ATOM   1685  C   ALA   169      54.684  -4.998  10.834  1.00  0.00      A   
ATOM   1686  O   ALA   169      55.735  -5.059  10.189  1.00  0.00      A   
ATOM   1687  N   ARG   170      54.655  -5.133  12.166  1.00  0.00      A   
ATOM   1688  H   ARG   170      53.788  -5.100  12.623  1.00  0.00      A   
ATOM   1689  CA  ARG   170      55.855  -5.369  12.959  1.00  0.00      A   
ATOM   1690  CB  ARG   170      55.557  -5.182  14.440  1.00  0.00      A   
ATOM   1691  CG  ARG   170      55.364  -3.718  14.800  1.00  0.00      A   
ATOM   1692  CD  ARG   170      54.854  -3.589  16.227  1.00  0.00      A   
ATOM   1693  NE  ARG   170      54.795  -2.200  16.661  1.00  0.00      A   
ATOM   1694  HE  ARG   170      55.522  -1.876  17.232  1.00  0.00      A   
ATOM   1695  CZ  ARG   170      53.815  -1.357  16.320  1.00  0.00      A   
ATOM   1696  NH1 ARG   170      52.817  -1.708  15.515  1.00  0.00      A   
ATOM   1697 HH11 ARG   170      52.740  -2.636  15.114  1.00  0.00      A   
ATOM   1698 HH12 ARG   170      52.055  -1.080  15.294  1.00  0.00      A   
ATOM   1699  NH2 ARG   170      53.846  -0.123  16.805  1.00  0.00      A   
ATOM   1700 HH21 ARG   170      54.594   0.156  17.405  1.00  0.00      A   
ATOM   1701 HH22 ARG   170      53.142   0.544  16.565  1.00  0.00      A   
ATOM   1702  C   ARG   170      56.478  -6.738  12.709  1.00  0.00      A   
ATOM   1703  O   ARG   170      57.703  -6.859  12.626  1.00  0.00      A   
ATOM   1704  N   VAL   171      55.642  -7.773  12.551  1.00  0.00      A   
ATOM   1705  H   VAL   171      54.684  -7.621  12.712  1.00  0.00      A   
ATOM   1706  CA  VAL   171      56.098  -9.110  12.180  1.00  0.00      A   
ATOM   1707  CB  VAL   171      54.904 -10.110  12.195  1.00  0.00      A   
ATOM   1708  CG1 VAL   171      55.271 -11.507  11.710  1.00  0.00      A   
ATOM   1709  CG2 VAL   171      54.375 -10.260  13.613  1.00  0.00      A   
ATOM   1710  C   VAL   171      56.838  -9.098  10.839  1.00  0.00      A   
ATOM   1711  O   VAL   171      57.900  -9.719  10.706  1.00  0.00      A   
ATOM   1712  N   GLU   172      56.301  -8.357   9.862  1.00  0.00      A   
ATOM   1713  H   GLU   172      55.428  -7.933  10.026  1.00  0.00      A   
ATOM   1714  CA  GLU   172      56.937  -8.183   8.563  1.00  0.00      A   
ATOM   1715  CB  GLU   172      55.941  -7.629   7.553  1.00  0.00      A   
ATOM   1716  CG  GLU   172      54.864  -8.644   7.188  1.00  0.00      A   
ATOM   1717  CD  GLU   172      53.800  -8.105   6.245  1.00  0.00      A   
ATOM   1718  OE1 GLU   172      54.078  -7.941   5.058  1.00  0.00      A   
ATOM   1719  OE2 GLU   172      52.678  -7.859   6.696  1.00  0.00      A   
ATOM   1720  C   GLU   172      58.211  -7.342   8.564  1.00  0.00      A   
ATOM   1721  O   GLU   172      59.163  -7.701   7.865  1.00  0.00      A   
ATOM   1722  N   VAL   173      58.297  -6.236   9.320  1.00  0.00      A   
ATOM   1723  H   VAL   173      57.495  -5.907   9.786  1.00  0.00      A   
ATOM   1724  CA  VAL   173      59.553  -5.489   9.406  1.00  0.00      A   
ATOM   1725  CB  VAL   173      59.423  -4.048   9.975  1.00  0.00      A   
ATOM   1726  CG1 VAL   173      58.513  -3.215   9.085  1.00  0.00      A   
ATOM   1727  CG2 VAL   173      58.967  -3.989  11.424  1.00  0.00      A   
ATOM   1728  C   VAL   173      60.664  -6.273  10.105  1.00  0.00      A   
ATOM   1729  O   VAL   173      61.834  -6.166   9.726  1.00  0.00      A   
ATOM   1730  N   GLU   174      60.317  -7.103  11.100  1.00  0.00      A   
ATOM   1731  H   GLU   174      59.404  -7.056  11.468  1.00  0.00      A   
ATOM   1732  CA  GLU   174      61.272  -8.045  11.672  1.00  0.00      A   
ATOM   1733  CB  GLU   174      60.719  -8.744  12.901  1.00  0.00      A   
ATOM   1734  CG  GLU   174      60.418  -7.837  14.090  1.00  0.00      A   
ATOM   1735  CD  GLU   174      59.803  -8.567  15.276  1.00  0.00      A   
ATOM   1736  OE1 GLU   174      58.817  -9.292  15.102  1.00  0.00      A   
ATOM   1737  OE2 GLU   174      60.312  -8.417  16.386  1.00  0.00      A   
ATOM   1738  C   GLU   174      61.717  -9.092  10.657  1.00  0.00      A   
ATOM   1739  O   GLU   174      62.904  -9.413  10.611  1.00  0.00      A   
ATOM   1740  N   ARG   175      60.809  -9.619   9.819  1.00  0.00      A   
ATOM   1741  H   ARG   175      59.856  -9.446   9.991  1.00  0.00      A   
ATOM   1742  CA  ARG   175      61.175 -10.487   8.698  1.00  0.00      A   
ATOM   1743  CB  ARG   175      59.919 -10.889   7.917  1.00  0.00      A   
ATOM   1744  CG  ARG   175      60.163 -11.802   6.720  1.00  0.00      A   
ATOM   1745  CD  ARG   175      58.883 -12.012   5.933  1.00  0.00      A   
ATOM   1746  NE  ARG   175      59.152 -12.762   4.716  1.00  0.00      A   
ATOM   1747  HE  ARG   175      60.062 -12.729   4.353  1.00  0.00      A   
ATOM   1748  CZ  ARG   175      58.224 -13.481   4.084  1.00  0.00      A   
ATOM   1749  NH1 ARG   175      56.970 -13.545   4.527  1.00  0.00      A   
ATOM   1750 HH11 ARG   175      56.724 -13.040   5.354  1.00  0.00      A   
ATOM   1751 HH12 ARG   175      56.255 -14.099   4.084  1.00  0.00      A   
ATOM   1752  NH2 ARG   175      58.581 -14.148   2.993  1.00  0.00      A   
ATOM   1753 HH21 ARG   175      59.527 -14.090   2.674  1.00  0.00      A   
ATOM   1754 HH22 ARG   175      57.948 -14.739   2.477  1.00  0.00      A   
ATOM   1755  C   ARG   175      62.193  -9.830   7.764  1.00  0.00      A   
ATOM   1756  O   ARG   175      63.185 -10.459   7.382  1.00  0.00      A   
ATOM   1757  N   ASP   176      61.981  -8.554   7.408  1.00  0.00      A   
ATOM   1758  H   ASP   176      61.124  -8.138   7.659  1.00  0.00      A   
ATOM   1759  CA  ASP   176      62.960  -7.796   6.631  1.00  0.00      A   
ATOM   1760  CB  ASP   176      62.453  -6.392   6.289  1.00  0.00      A   
ATOM   1761  CG  ASP   176      63.433  -5.575   5.449  1.00  0.00      A   
ATOM   1762  OD1 ASP   176      63.450  -5.745   4.230  1.00  0.00      A   
ATOM   1763  OD2 ASP   176      64.169  -4.761   6.010  1.00  0.00      A   
ATOM   1764  C   ASP   176      64.309  -7.685   7.334  1.00  0.00      A   
ATOM   1765  O   ASP   176      65.346  -7.820   6.683  1.00  0.00      A   
ATOM   1766  N   ASN   177      64.319  -7.440   8.649  1.00  0.00      A   
ATOM   1767  H   ASN   177      63.465  -7.268   9.108  1.00  0.00      A   
ATOM   1768  CA  ASN   177      65.564  -7.381   9.406  1.00  0.00      A   
ATOM   1769  CB  ASN   177      65.321  -6.806  10.799  1.00  0.00      A   
ATOM   1770  CG  ASN   177      66.600  -6.425  11.533  1.00  0.00      A   
ATOM   1771  OD1 ASN   177      66.864  -6.893  12.637  1.00  0.00      A   
ATOM   1772  ND2 ASN   177      67.443  -5.561  10.978  1.00  0.00      A   
ATOM   1773 HD21 ASN   177      67.235  -5.183  10.094  1.00  0.00      A   
ATOM   1774 HD22 ASN   177      68.248  -5.347  11.490  1.00  0.00      A   
ATOM   1775  C   ASN   177      66.285  -8.726   9.479  1.00  0.00      A   
ATOM   1776  O   ASN   177      67.513  -8.774   9.376  1.00  0.00      A   
ATOM   1777  N   LEU   178      65.540  -9.831   9.613  1.00  0.00      A   
ATOM   1778  H   LEU   178      64.584  -9.730   9.810  1.00  0.00      A   
ATOM   1779  CA  LEU   178      66.094 -11.176   9.492  1.00  0.00      A   
ATOM   1780  CB  LEU   178      65.039 -12.248   9.772  1.00  0.00      A   
ATOM   1781  CG  LEU   178      64.869 -12.832  11.175  1.00  0.00      A   
ATOM   1782  CD1 LEU   178      64.538 -11.779  12.220  1.00  0.00      A   
ATOM   1783  CD2 LEU   178      63.787 -13.899  11.145  1.00  0.00      A   
ATOM   1784  C   LEU   178      66.718 -11.425   8.124  1.00  0.00      A   
ATOM   1785  O   LEU   178      67.825 -11.959   8.047  1.00  0.00      A   
ATOM   1786  N   ALA   179      66.053 -11.013   7.036  1.00  0.00      A   
ATOM   1787  H   ALA   179      65.137 -10.670   7.150  1.00  0.00      A   
ATOM   1788  CA  ALA   179      66.621 -11.094   5.694  1.00  0.00      A   
ATOM   1789  CB  ALA   179      65.610 -10.592   4.673  1.00  0.00      A   
ATOM   1790  C   ALA   179      67.908 -10.287   5.528  1.00  0.00      A   
ATOM   1791  O   ALA   179      68.868 -10.767   4.916  1.00  0.00      A   
ATOM   1792  N   GLU   180      67.961  -9.072   6.096  1.00  0.00      A   
ATOM   1793  H   GLU   180      67.129  -8.698   6.467  1.00  0.00      A   
ATOM   1794  CA  GLU   180      69.188  -8.279   6.149  1.00  0.00      A   
ATOM   1795  CB  GLU   180      68.951  -6.929   6.827  1.00  0.00      A   
ATOM   1796  CG  GLU   180      67.960  -6.001   6.126  1.00  0.00      A   
ATOM   1797  CD  GLU   180      67.692  -4.698   6.871  1.00  0.00      A   
ATOM   1798  OE1 GLU   180      67.910  -3.636   6.291  1.00  0.00      A   
ATOM   1799  OE2 GLU   180      67.278  -4.737   8.035  1.00  0.00      A   
ATOM   1800  C   GLU   180      70.305  -9.010   6.892  1.00  0.00      A   
ATOM   1801  O   GLU   180      71.444  -9.063   6.420  1.00  0.00      A   
ATOM   1802  N   ASP   181      69.981  -9.607   8.048  1.00  0.00      A   
ATOM   1803  H   ASP   181      69.070  -9.479   8.400  1.00  0.00      A   
ATOM   1804  CA  ASP   181      70.928 -10.416   8.809  1.00  0.00      A   
ATOM   1805  CB  ASP   181      70.321 -10.863  10.142  1.00  0.00      A   
ATOM   1806  CG  ASP   181      71.246 -11.722  10.999  1.00  0.00      A   
ATOM   1807  OD1 ASP   181      70.989 -12.919  11.120  1.00  0.00      A   
ATOM   1808  OD2 ASP   181      72.202 -11.189  11.564  1.00  0.00      A   
ATOM   1809  C   ASP   181      71.435 -11.628   8.036  1.00  0.00      A   
ATOM   1810  O   ASP   181      72.621 -11.940   8.126  1.00  0.00      A   
ATOM   1811  N   ILE   182      70.568 -12.312   7.275  1.00  0.00      A   
ATOM   1812  H   ILE   182      69.615 -12.077   7.329  1.00  0.00      A   
ATOM   1813  CA  ILE   182      70.979 -13.403   6.393  1.00  0.00      A   
ATOM   1814  CB  ILE   182      69.746 -14.084   5.732  1.00  0.00      A   
ATOM   1815  CG2 ILE   182      70.141 -15.090   4.652  1.00  0.00      A   
ATOM   1816  CG1 ILE   182      68.894 -14.780   6.784  1.00  0.00      A   
ATOM   1817  CD  ILE   182      67.584 -15.401   6.263  1.00  0.00      A   
ATOM   1818  C   ILE   182      71.988 -12.915   5.355  1.00  0.00      A   
ATOM   1819  O   ILE   182      73.041 -13.535   5.197  1.00  0.00      A   
ATOM   1820  N   MET   183      71.715 -11.791   4.677  1.00  0.00      A   
ATOM   1821  H   MET   183      70.846 -11.351   4.828  1.00  0.00      A   
ATOM   1822  CA  MET   183      72.656 -11.212   3.720  1.00  0.00      A   
ATOM   1823  CB  MET   183      72.073  -9.965   3.059  1.00  0.00      A   
ATOM   1824  CG  MET   183      70.897 -10.251   2.136  1.00  0.00      A   
ATOM   1825  SD  MET   183      70.248  -8.753   1.352  1.00  0.00      A   
ATOM   1826  CE  MET   183      71.237  -8.740  -0.116  1.00  0.00      A   
ATOM   1827  C   MET   183      74.012 -10.878   4.337  1.00  0.00      A   
ATOM   1828  O   MET   183      75.058 -11.200   3.764  1.00  0.00      A   
ATOM   1829  N   ARG   184      74.007 -10.270   5.531  1.00  0.00      A   
ATOM   1830  H   ARG   184      73.144  -9.982   5.906  1.00  0.00      A   
ATOM   1831  CA  ARG   184      75.233  -9.994   6.272  1.00  0.00      A   
ATOM   1832  CB  ARG   184      74.943  -9.151   7.515  1.00  0.00      A   
ATOM   1833  CG  ARG   184      74.484  -7.726   7.206  1.00  0.00      A   
ATOM   1834  CD  ARG   184      75.587  -6.872   6.585  1.00  0.00      A   
ATOM   1835  NE  ARG   184      76.592  -6.489   7.565  1.00  0.00      A   
ATOM   1836  HE  ARG   184      76.278  -6.203   8.448  1.00  0.00      A   
ATOM   1837  CZ  ARG   184      77.903  -6.516   7.319  1.00  0.00      A   
ATOM   1838  NH1 ARG   184      78.406  -6.966   6.169  1.00  0.00      A   
ATOM   1839 HH11 ARG   184      77.782  -7.251   5.421  1.00  0.00      A   
ATOM   1840 HH12 ARG   184      79.380  -6.875   5.948  1.00  0.00      A   
ATOM   1841  NH2 ARG   184      78.731  -6.099   8.265  1.00  0.00      A   
ATOM   1842 HH21 ARG   184      79.724  -6.122   8.155  1.00  0.00      A   
ATOM   1843 HH22 ARG   184      78.359  -5.784   9.138  1.00  0.00      A   
ATOM   1844  C   ARG   184      76.015 -11.247   6.659  1.00  0.00      A   
ATOM   1845  O   ARG   184      77.242 -11.270   6.515  1.00  0.00      A   
ATOM   1846  N   LEU   185      75.325 -12.303   7.116  1.00  0.00      A   
ATOM   1847  H   LEU   185      74.356 -12.209   7.258  1.00  0.00      A   
ATOM   1848  CA  LEU   185      75.961 -13.579   7.433  1.00  0.00      A   
ATOM   1849  CB  LEU   185      75.027 -14.514   8.201  1.00  0.00      A   
ATOM   1850  CG  LEU   185      74.556 -14.151   9.605  1.00  0.00      A   
ATOM   1851  CD1 LEU   185      73.628 -15.235  10.120  1.00  0.00      A   
ATOM   1852  CD2 LEU   185      75.722 -13.959  10.562  1.00  0.00      A   
ATOM   1853  C   LEU   185      76.499 -14.316   6.213  1.00  0.00      A   
ATOM   1854  O   LEU   185      77.570 -14.921   6.286  1.00  0.00      A   
ATOM   1855  N   ARG   186      75.801 -14.273   5.071  1.00  0.00      A   
ATOM   1856  H   ARG   186      74.910 -13.859   5.078  1.00  0.00      A   
ATOM   1857  CA  ARG   186      76.314 -14.849   3.831  1.00  0.00      A   
ATOM   1858  CB  ARG   186      75.232 -14.935   2.757  1.00  0.00      A   
ATOM   1859  CG  ARG   186      74.153 -15.940   3.129  1.00  0.00      A   
ATOM   1860  CD  ARG   186      73.114 -16.105   2.034  1.00  0.00      A   
ATOM   1861  NE  ARG   186      72.032 -16.955   2.507  1.00  0.00      A   
ATOM   1862  HE  ARG   186      72.014 -17.179   3.461  1.00  0.00      A   
ATOM   1863  CZ  ARG   186      71.076 -17.442   1.715  1.00  0.00      A   
ATOM   1864  NH1 ARG   186      71.089 -17.247   0.399  1.00  0.00      A   
ATOM   1865 HH11 ARG   186      71.838 -16.725  -0.008  1.00  0.00      A   
ATOM   1866 HH12 ARG   186      70.378 -17.612  -0.200  1.00  0.00      A   
ATOM   1867  NH2 ARG   186      70.076 -18.108   2.277  1.00  0.00      A   
ATOM   1868 HH21 ARG   186      70.054 -18.208   3.283  1.00  0.00      A   
ATOM   1869 HH22 ARG   186      69.329 -18.498   1.745  1.00  0.00      A   
ATOM   1870  C   ARG   186      77.535 -14.105   3.302  1.00  0.00      A   
ATOM   1871  O   ARG   186      78.383 -14.692   2.623  1.00  0.00      A   
ATOM   1872  N   GLU   187      77.644 -12.803   3.594  1.00  0.00      A   
ATOM   1873  H   GLU   187      76.844 -12.312   3.894  1.00  0.00      A   
ATOM   1874  CA  GLU   187      78.904 -12.092   3.418  1.00  0.00      A   
ATOM   1875  CB  GLU   187      78.733 -10.586   3.575  1.00  0.00      A   
ATOM   1876  CG  GLU   187      77.829  -9.946   2.526  1.00  0.00      A   
ATOM   1877  CD  GLU   187      77.661  -8.440   2.672  1.00  0.00      A   
ATOM   1878  OE1 GLU   187      77.853  -7.732   1.685  1.00  0.00      A   
ATOM   1879  OE2 GLU   187      77.342  -7.964   3.767  1.00  0.00      A   
ATOM   1880  C   GLU   187      79.967 -12.594   4.391  1.00  0.00      A   
ATOM   1881  O   GLU   187      81.081 -12.893   3.959  1.00  0.00      A   
ATOM   1882  N   LYS   188      79.648 -12.743   5.688  1.00  0.00      A   
ATOM   1883  H   LYS   188      78.742 -12.496   5.976  1.00  0.00      A   
ATOM   1884  CA  LYS   188      80.600 -13.229   6.692  1.00  0.00      A   
ATOM   1885  CB  LYS   188      80.004 -13.279   8.105  1.00  0.00      A   
ATOM   1886  CG  LYS   188      79.465 -11.967   8.650  1.00  0.00      A   
ATOM   1887  CD  LYS   188      80.520 -10.872   8.687  1.00  0.00      A   
ATOM   1888  CE  LYS   188      79.857  -9.524   8.445  1.00  0.00      A   
ATOM   1889  NZ  LYS   188      79.341  -9.441   7.087  1.00  0.00      A   
ATOM   1890  HZ1 LYS   188      78.604 -10.179   6.926  1.00  0.00      A   
ATOM   1891  HZ2 LYS   188      80.132  -9.581   6.409  1.00  0.00      A   
ATOM   1892  HZ3 LYS   188      78.887  -8.500   6.932  1.00  0.00      A   
ATOM   1893  C   LYS   188      81.171 -14.604   6.379  1.00  0.00      A   
ATOM   1894  O   LYS   188      82.358 -14.847   6.600  1.00  0.00      A   
ATOM   1895  N   LEU   189      80.341 -15.504   5.838  1.00  0.00      A   
ATOM   1896  H   LEU   189      79.386 -15.278   5.789  1.00  0.00      A   
ATOM   1897  CA  LEU   189      80.784 -16.817   5.390  1.00  0.00      A   
ATOM   1898  CB  LEU   189      79.579 -17.619   4.895  1.00  0.00      A   
ATOM   1899  CG  LEU   189      79.731 -19.112   4.621  1.00  0.00      A   
ATOM   1900  CD1 LEU   189      80.122 -19.861   5.887  1.00  0.00      A   
ATOM   1901  CD2 LEU   189      78.431 -19.671   4.072  1.00  0.00      A   
ATOM   1902  C   LEU   189      81.857 -16.712   4.309  1.00  0.00      A   
ATOM   1903  O   LEU   189      82.896 -17.366   4.404  1.00  0.00      A   
ATOM   1904  N   GLN   190      81.653 -15.842   3.312  1.00  0.00      A   
ATOM   1905  H   GLN   190      80.816 -15.328   3.301  1.00  0.00      A   
ATOM   1906  CA  GLN   190      82.646 -15.601   2.269  1.00  0.00      A   
ATOM   1907  CB  GLN   190      82.042 -14.755   1.154  1.00  0.00      A   
ATOM   1908  CG  GLN   190      80.959 -15.497   0.379  1.00  0.00      A   
ATOM   1909  CD  GLN   190      80.178 -14.607  -0.574  1.00  0.00      A   
ATOM   1910  OE1 GLN   190      80.569 -14.361  -1.712  1.00  0.00      A   
ATOM   1911  NE2 GLN   190      79.036 -14.094  -0.142  1.00  0.00      A   
ATOM   1912 HE21 GLN   190      78.751 -14.311   0.774  1.00  0.00      A   
ATOM   1913 HE22 GLN   190      78.538 -13.525  -0.762  1.00  0.00      A   
ATOM   1914  C   GLN   190      83.909 -14.938   2.814  1.00  0.00      A   
ATOM   1915  O   GLN   190      85.023 -15.317   2.449  1.00  0.00      A   
ATOM   1916  N   GLU   191      83.746 -13.970   3.726  1.00  0.00      A   
ATOM   1917  H   GLU   191      82.828 -13.677   3.921  1.00  0.00      A   
ATOM   1918  CA  GLU   191      84.857 -13.325   4.421  1.00  0.00      A   
ATOM   1919  CB  GLU   191      84.334 -12.202   5.324  1.00  0.00      A   
ATOM   1920  CG  GLU   191      83.695 -11.031   4.572  1.00  0.00      A   
ATOM   1921  CD  GLU   191      83.022  -9.989   5.460  1.00  0.00      A   
ATOM   1922  OE1 GLU   191      81.788  -9.900   5.455  1.00  0.00      A   
ATOM   1923  OE2 GLU   191      83.725  -9.249   6.146  1.00  0.00      A   
ATOM   1924  C   GLU   191      85.689 -14.308   5.245  1.00  0.00      A   
ATOM   1925  O   GLU   191      86.919 -14.207   5.296  1.00  0.00      A   
ATOM   1926  N   GLU   192      85.035 -15.274   5.901  1.00  0.00      A   
ATOM   1927  H   GLU   192      84.054 -15.269   5.878  1.00  0.00      A   
ATOM   1928  CA  GLU   192      85.722 -16.332   6.626  1.00  0.00      A   
ATOM   1929  CB  GLU   192      84.795 -17.010   7.636  1.00  0.00      A   
ATOM   1930  CG  GLU   192      84.780 -16.388   9.040  1.00  0.00      A   
ATOM   1931  CD  GLU   192      84.196 -14.986   9.183  1.00  0.00      A   
ATOM   1932  OE1 GLU   192      84.898 -14.008   8.907  1.00  0.00      A   
ATOM   1933  OE2 GLU   192      83.048 -14.866   9.609  1.00  0.00      A   
ATOM   1934  C   GLU   192      86.379 -17.360   5.715  1.00  0.00      A   
ATOM   1935  O   GLU   192      87.495 -17.794   6.001  1.00  0.00      A   
ATOM   1936  N   MET   193      85.739 -17.748   4.604  1.00  0.00      A   
ATOM   1937  H   MET   193      84.815 -17.446   4.460  1.00  0.00      A   
ATOM   1938  CA  MET   193      86.358 -18.628   3.616  1.00  0.00      A   
ATOM   1939  CB  MET   193      85.362 -19.069   2.548  1.00  0.00      A   
ATOM   1940  CG  MET   193      84.333 -20.068   3.057  1.00  0.00      A   
ATOM   1941  SD  MET   193      83.207 -20.631   1.757  1.00  0.00      A   
ATOM   1942  CE  MET   193      84.126 -22.027   1.175  1.00  0.00      A   
ATOM   1943  C   MET   193      87.589 -18.017   2.955  1.00  0.00      A   
ATOM   1944  O   MET   193      88.568 -18.721   2.695  1.00  0.00      A   
ATOM   1945  N   LEU   194      87.568 -16.701   2.702  1.00  0.00      A   
ATOM   1946  H   LEU   194      86.714 -16.222   2.794  1.00  0.00      A   
ATOM   1947  CA  LEU   194      88.742 -15.967   2.240  1.00  0.00      A   
ATOM   1948  CB  LEU   194      88.374 -14.498   2.018  1.00  0.00      A   
ATOM   1949  CG  LEU   194      89.387 -13.533   1.407  1.00  0.00      A   
ATOM   1950  CD1 LEU   194      89.750 -13.936  -0.014  1.00  0.00      A   
ATOM   1951  CD2 LEU   194      88.824 -12.122   1.419  1.00  0.00      A   
ATOM   1952  C   LEU   194      89.900 -16.093   3.229  1.00  0.00      A   
ATOM   1953  O   LEU   194      90.999 -16.497   2.841  1.00  0.00      A   
ATOM   1954  N   GLN   195      89.650 -15.807   4.516  1.00  0.00      A   
ATOM   1955  H   GLN   195      88.762 -15.451   4.747  1.00  0.00      A   
ATOM   1956  CA  GLN   195      90.638 -15.988   5.580  1.00  0.00      A   
ATOM   1957  CB  GLN   195      90.039 -15.615   6.929  1.00  0.00      A   
ATOM   1958  CG  GLN   195      89.784 -14.132   7.134  1.00  0.00      A   
ATOM   1959  CD  GLN   195      88.842 -13.870   8.297  1.00  0.00      A   
ATOM   1960  OE1 GLN   195      89.175 -14.027   9.471  1.00  0.00      A   
ATOM   1961  NE2 GLN   195      87.616 -13.481   7.987  1.00  0.00      A   
ATOM   1962 HE21 GLN   195      87.405 -13.393   7.031  1.00  0.00      A   
ATOM   1963 HE22 GLN   195      86.965 -13.326   8.704  1.00  0.00      A   
ATOM   1964  C   GLN   195      91.175 -17.412   5.673  1.00  0.00      A   
ATOM   1965  O   GLN   195      92.385 -17.620   5.771  1.00  0.00      A   
ATOM   1966  N   ARG   196      90.271 -18.397   5.613  1.00  0.00      A   
ATOM   1967  H   ARG   196      89.323 -18.145   5.570  1.00  0.00      A   
ATOM   1968  CA  ARG   196      90.607 -19.815   5.640  1.00  0.00      A   
ATOM   1969  CB  ARG   196      89.306 -20.611   5.591  1.00  0.00      A   
ATOM   1970  CG  ARG   196      89.427 -22.114   5.763  1.00  0.00      A   
ATOM   1971  CD  ARG   196      88.092 -22.744   5.389  1.00  0.00      A   
ATOM   1972  NE  ARG   196      88.134 -24.194   5.483  1.00  0.00      A   
ATOM   1973  HE  ARG   196      87.730 -24.614   6.270  1.00  0.00      A   
ATOM   1974  CZ  ARG   196      88.691 -24.981   4.559  1.00  0.00      A   
ATOM   1975  NH1 ARG   196      89.207 -24.506   3.427  1.00  0.00      A   
ATOM   1976 HH11 ARG   196      89.177 -23.517   3.209  1.00  0.00      A   
ATOM   1977 HH12 ARG   196      89.653 -25.103   2.760  1.00  0.00      A   
ATOM   1978  NH2 ARG   196      88.712 -26.284   4.797  1.00  0.00      A   
ATOM   1979 HH21 ARG   196      88.295 -26.629   5.657  1.00  0.00      A   
ATOM   1980 HH22 ARG   196      89.122 -26.942   4.169  1.00  0.00      A   
ATOM   1981  C   ARG   196      91.522 -20.210   4.481  1.00  0.00      A   
ATOM   1982  O   ARG   196      92.550 -20.856   4.694  1.00  0.00      A   
ATOM   1983  N   GLU   197      91.191 -19.800   3.250  1.00  0.00      A   
ATOM   1984  H   GLU   197      90.368 -19.274   3.138  1.00  0.00      A   
ATOM   1985  CA  GLU   197      92.026 -20.090   2.093  1.00  0.00      A   
ATOM   1986  CB  GLU   197      91.273 -19.829   0.788  1.00  0.00      A   
ATOM   1987  CG  GLU   197      90.405 -20.995   0.292  1.00  0.00      A   
ATOM   1988  CD  GLU   197      89.129 -21.314   1.068  1.00  0.00      A   
ATOM   1989  OE1 GLU   197      89.191 -21.987   2.101  1.00  0.00      A   
ATOM   1990  OE2 GLU   197      88.056 -20.922   0.611  1.00  0.00      A   
ATOM   1991  C   GLU   197      93.377 -19.381   2.110  1.00  0.00      A   
ATOM   1992  O   GLU   197      94.392 -19.975   1.733  1.00  0.00      A   
ATOM   1993  N   GLU   198      93.424 -18.127   2.582  1.00  0.00      A   
ATOM   1994  H   GLU   198      92.577 -17.662   2.772  1.00  0.00      A   
ATOM   1995  CA  GLU   198      94.686 -17.428   2.809  1.00  0.00      A   
ATOM   1996  CB  GLU   198      94.448 -15.984   3.241  1.00  0.00      A   
ATOM   1997  CG  GLU   198      93.840 -15.102   2.156  1.00  0.00      A   
ATOM   1998  CD  GLU   198      93.529 -13.688   2.623  1.00  0.00      A   
ATOM   1999  OE1 GLU   198      92.511 -13.485   3.287  1.00  0.00      A   
ATOM   2000  OE2 GLU   198      94.305 -12.783   2.318  1.00  0.00      A   
ATOM   2001  C   GLU   198      95.553 -18.132   3.849  1.00  0.00      A   
ATOM   2002  O   GLU   198      96.768 -18.264   3.667  1.00  0.00      A   
ATOM   2003  N   ALA   199      94.936 -18.612   4.937  1.00  0.00      A   
ATOM   2004  H   ALA   199      93.982 -18.410   5.066  1.00  0.00      A   
ATOM   2005  CA  ALA   199      95.625 -19.401   5.948  1.00  0.00      A   
ATOM   2006  CB  ALA   199      94.687 -19.719   7.105  1.00  0.00      A   
ATOM   2007  C   ALA   199      96.159 -20.718   5.397  1.00  0.00      A   
ATOM   2008  O   ALA   199      97.297 -21.072   5.698  1.00  0.00      A   
ATOM   2009  N   GLU   200      95.391 -21.437   4.565  1.00  0.00      A   
ATOM   2010  H   GLU   200      94.459 -21.151   4.433  1.00  0.00      A   
ATOM   2011  CA  GLU   200      95.869 -22.645   3.892  1.00  0.00      A   
ATOM   2012  CB  GLU   200      94.756 -23.301   3.078  1.00  0.00      A   
ATOM   2013  CG  GLU   200      93.591 -23.853   3.897  1.00  0.00      A   
ATOM   2014  CD  GLU   200      92.463 -24.430   3.051  1.00  0.00      A   
ATOM   2015  OE1 GLU   200      91.849 -23.693   2.277  1.00  0.00      A   
ATOM   2016  OE2 GLU   200      92.196 -25.627   3.150  1.00  0.00      A   
ATOM   2017  C   GLU   200      97.070 -22.393   2.982  1.00  0.00      A   
ATOM   2018  O   GLU   200      98.045 -23.148   3.017  1.00  0.00      A   
ATOM   2019  N   ASN   201      97.029 -21.318   2.181  1.00  0.00      A   
ATOM   2020  H   ASN   201      96.194 -20.797   2.141  1.00  0.00      A   
ATOM   2021  CA  ASN   201      98.154 -20.924   1.334  1.00  0.00      A   
ATOM   2022  CB  ASN   201      97.760 -19.719   0.475  1.00  0.00      A   
ATOM   2023  CG  ASN   201      98.804 -19.321  -0.562  1.00  0.00      A   
ATOM   2024  OD1 ASN   201      98.845 -19.856  -1.666  1.00  0.00      A   
ATOM   2025  ND2 ASN   201      99.679 -18.367  -0.274  1.00  0.00      A   
ATOM   2026 HD21 ASN   201     100.337 -18.157  -0.968  1.00  0.00      A   
ATOM   2027 HD22 ASN   201      99.639 -17.921   0.597  1.00  0.00      A   
ATOM   2028  C   ASN   201      99.406 -20.597   2.150  1.00  0.00      A   
ATOM   2029  O   ASN   201     100.518 -21.017   1.810  1.00  0.00      A   
ATOM   2030  N   THR   202      99.225 -19.859   3.251  1.00  0.00      A   
ATOM   2031  H   THR   202      98.321 -19.532   3.455  1.00  0.00      A   
ATOM   2032  CA  THR   202     100.318 -19.527   4.160  1.00  0.00      A   
ATOM   2033  CB  THR   202      99.851 -18.465   5.185  1.00  0.00      A   
ATOM   2034  OG1 THR   202      99.329 -17.387   4.415  1.00  0.00      A   
ATOM   2035  HG1 THR   202      98.420 -17.578   4.153  1.00  0.00      A   
ATOM   2036  CG2 THR   202     100.969 -17.937   6.074  1.00  0.00      A   
ATOM   2037  C   THR   202     100.867 -20.783   4.843  1.00  0.00      A   
ATOM   2038  O   THR   202     102.082 -20.941   4.969  1.00  0.00      A   
ATOM   2039  N   LEU   203      99.986 -21.714   5.231  1.00  0.00      A   
ATOM   2040  H   LEU   203      99.031 -21.534   5.102  1.00  0.00      A   
ATOM   2041  CA  LEU   203     100.365 -22.977   5.854  1.00  0.00      A   
ATOM   2042  CB  LEU   203      99.101 -23.735   6.260  1.00  0.00      A   
ATOM   2043  CG  LEU   203      99.189 -24.931   7.195  1.00  0.00      A   
ATOM   2044  CD1 LEU   203      99.647 -24.482   8.569  1.00  0.00      A   
ATOM   2045  CD2 LEU   203      97.832 -25.601   7.312  1.00  0.00      A   
ATOM   2046  C   LEU   203     101.218 -23.832   4.924  1.00  0.00      A   
ATOM   2047  O   LEU   203     102.256 -24.351   5.338  1.00  0.00      A   
ATOM   2048  N   GLN   204     100.817 -23.962   3.651  1.00  0.00      A   
ATOM   2049  H   GLN   204      99.941 -23.592   3.393  1.00  0.00      A   
ATOM   2050  CA  GLN   204     101.615 -24.668   2.658  1.00  0.00      A   
ATOM   2051  CB  GLN   204     100.813 -24.850   1.362  1.00  0.00      A   
ATOM   2052  CG  GLN   204     101.499 -25.625   0.229  1.00  0.00      A   
ATOM   2053  CD  GLN   204     101.952 -27.034   0.594  1.00  0.00      A   
ATOM   2054  OE1 GLN   204     101.218 -28.012   0.457  1.00  0.00      A   
ATOM   2055  NE2 GLN   204     103.172 -27.211   1.083  1.00  0.00      A   
ATOM   2056 HE21 GLN   204     103.740 -26.419   1.220  1.00  0.00      A   
ATOM   2057 HE22 GLN   204     103.453 -28.129   1.297  1.00  0.00      A   
ATOM   2058  C   GLN   204     102.961 -23.993   2.392  1.00  0.00      A   
ATOM   2059  O   GLN   204     103.975 -24.682   2.229  1.00  0.00      A   
ATOM   2060  N   SER   205     102.992 -22.654   2.372  1.00  0.00      A   
ATOM   2061  H   SER   205     102.142 -22.166   2.448  1.00  0.00      A   
ATOM   2062  CA  SER   205     104.236 -21.905   2.234  1.00  0.00      A   
ATOM   2063  CB  SER   205     103.941 -20.412   2.107  1.00  0.00      A   
ATOM   2064  OG  SER   205     103.087 -20.125   1.005  1.00  0.00      A   
ATOM   2065  HG  SER   205     102.199 -20.471   1.167  1.00  0.00      A   
ATOM   2066  C   SER   205     105.191 -22.159   3.401  1.00  0.00      A   
ATOM   2067  O   SER   205     106.380 -22.415   3.194  1.00  0.00      A   
ATOM   2068  N   PHE   206     104.678 -22.136   4.638  1.00  0.00      A   
ATOM   2069  H   PHE   206     103.739 -21.870   4.759  1.00  0.00      A   
ATOM   2070  CA  PHE   206     105.463 -22.486   5.814  1.00  0.00      A   
ATOM   2071  CB  PHE   206     104.732 -22.115   7.099  1.00  0.00      A   
ATOM   2072  CG  PHE   206     105.036 -20.698   7.564  1.00  0.00      A   
ATOM   2073  CD1 PHE   206     106.027 -20.493   8.505  1.00  0.00      A   
ATOM   2074  CD2 PHE   206     104.334 -19.625   7.052  1.00  0.00      A   
ATOM   2075  CE1 PHE   206     106.313 -19.212   8.928  1.00  0.00      A   
ATOM   2076  CE2 PHE   206     104.626 -18.348   7.484  1.00  0.00      A   
ATOM   2077  CZ  PHE   206     105.614 -18.139   8.420  1.00  0.00      A   
ATOM   2078  C   PHE   206     105.903 -23.941   5.865  1.00  0.00      A   
ATOM   2079  O   PHE   206     107.024 -24.215   6.293  1.00  0.00      A   
ATOM   2080  N   ARG   207     105.071 -24.888   5.415  1.00  0.00      A   
ATOM   2081  H   ARG   207     104.153 -24.630   5.178  1.00  0.00      A   
ATOM   2082  CA  ARG   207     105.454 -26.294   5.322  1.00  0.00      A   
ATOM   2083  CB  ARG   207     104.241 -27.133   4.918  1.00  0.00      A   
ATOM   2084  CG  ARG   207     104.443 -28.639   5.056  1.00  0.00      A   
ATOM   2085  CD  ARG   207     103.160 -29.419   4.778  1.00  0.00      A   
ATOM   2086  NE  ARG   207     102.736 -29.370   3.384  1.00  0.00      A   
ATOM   2087  HE  ARG   207     102.143 -28.638   3.111  1.00  0.00      A   
ATOM   2088  CZ  ARG   207     103.108 -30.278   2.476  1.00  0.00      A   
ATOM   2089  NH1 ARG   207     103.940 -31.271   2.773  1.00  0.00      A   
ATOM   2090 HH11 ARG   207     104.300 -31.346   3.704  1.00  0.00      A   
ATOM   2091 HH12 ARG   207     104.217 -31.954   2.100  1.00  0.00      A   
ATOM   2092  NH2 ARG   207     102.612 -30.183   1.248  1.00  0.00      A   
ATOM   2093 HH21 ARG   207     101.927 -29.466   1.021  1.00  0.00      A   
ATOM   2094 HH22 ARG   207     102.838 -30.840   0.532  1.00  0.00      A   
ATOM   2095  C   ARG   207     106.618 -26.498   4.350  1.00  0.00      A   
ATOM   2096  O   ARG   207     107.575 -27.219   4.649  1.00  0.00      A   
ATOM   2097  N   GLN   208     106.570 -25.823   3.193  1.00  0.00      A   
ATOM   2098  H   GLN   208     105.755 -25.315   2.978  1.00  0.00      A   
ATOM   2099  CA  GLN   208     107.674 -25.830   2.240  1.00  0.00      A   
ATOM   2100  CB  GLN   208     107.246 -25.092   0.972  1.00  0.00      A   
ATOM   2101  CG  GLN   208     108.212 -25.214  -0.202  1.00  0.00      A   
ATOM   2102  CD  GLN   208     107.752 -24.456  -1.437  1.00  0.00      A   
ATOM   2103  OE1 GLN   208     106.816 -24.846  -2.130  1.00  0.00      A   
ATOM   2104  NE2 GLN   208     108.389 -23.341  -1.769  1.00  0.00      A   
ATOM   2105 HE21 GLN   208     109.135 -23.039  -1.212  1.00  0.00      A   
ATOM   2106 HE22 GLN   208     108.069 -22.876  -2.568  1.00  0.00      A   
ATOM   2107  C   GLN   208     108.931 -25.197   2.842  1.00  0.00      A   
ATOM   2108  O   GLN   208     110.031 -25.745   2.720  1.00  0.00      A   
ATOM   2109  N   ASP   209     108.779 -24.056   3.529  1.00  0.00      A   
ATOM   2110  H   ASP   209     107.886 -23.642   3.561  1.00  0.00      A   
ATOM   2111  CA  ASP   209     109.898 -23.393   4.189  1.00  0.00      A   
ATOM   2112  CB  ASP   209     109.511 -22.001   4.694  1.00  0.00      A   
ATOM   2113  CG  ASP   209     110.659 -21.231   5.341  1.00  0.00      A   
ATOM   2114  OD1 ASP   209     111.608 -20.854   4.646  1.00  0.00      A   
ATOM   2115  OD2 ASP   209     110.593 -20.981   6.542  1.00  0.00      A   
ATOM   2116  C   ASP   209     110.530 -24.199   5.318  1.00  0.00      A   
ATOM   2117  O   ASP   209     111.754 -24.174   5.432  1.00  0.00      A   
ATOM   2118  N   VAL   210     109.768 -24.914   6.157  1.00  0.00      A   
ATOM   2119  H   VAL   210     108.790 -24.850   6.089  1.00  0.00      A   
ATOM   2120  CA  VAL   210     110.361 -25.763   7.189  1.00  0.00      A   
ATOM   2121  CB  VAL   210     109.394 -26.172   8.339  1.00  0.00      A   
ATOM   2122  CG1 VAL   210     108.891 -24.940   9.073  1.00  0.00      A   
ATOM   2123  CG2 VAL   210     108.227 -27.040   7.894  1.00  0.00      A   
ATOM   2124  C   VAL   210     111.067 -26.983   6.605  1.00  0.00      A   
ATOM   2125  O   VAL   210     112.079 -27.431   7.151  1.00  0.00      A   
ATOM   2126  N   ASP   211     110.573 -27.529   5.482  1.00  0.00      A   
ATOM   2127  H   ASP   211     109.685 -27.239   5.165  1.00  0.00      A   
ATOM   2128  CA  ASP   211     111.290 -28.569   4.749  1.00  0.00      A   
ATOM   2129  CB  ASP   211     110.445 -29.119   3.597  1.00  0.00      A   
ATOM   2130  CG  ASP   211     111.147 -30.192   2.769  1.00  0.00      A   
ATOM   2131  OD1 ASP   211     111.592 -29.884   1.664  1.00  0.00      A   
ATOM   2132  OD2 ASP   211     111.228 -31.334   3.221  1.00  0.00      A   
ATOM   2133  C   ASP   211     112.629 -28.067   4.218  1.00  0.00      A   
ATOM   2134  O   ASP   211     113.649 -28.736   4.393  1.00  0.00      A   
ATOM   2135  N   ASN   212     112.639 -26.886   3.585  1.00  0.00      A   
ATOM   2136  H   ASN   212     111.777 -26.439   3.414  1.00  0.00      A   
ATOM   2137  CA  ASN   212     113.871 -26.255   3.118  1.00  0.00      A   
ATOM   2138  CB  ASN   212     113.541 -24.980   2.338  1.00  0.00      A   
ATOM   2139  CG  ASN   212     114.757 -24.243   1.789  1.00  0.00      A   
ATOM   2140  OD1 ASN   212     115.160 -23.205   2.309  1.00  0.00      A   
ATOM   2141  ND2 ASN   212     115.388 -24.723   0.726  1.00  0.00      A   
ATOM   2142 HD21 ASN   212     115.058 -25.544   0.306  1.00  0.00      A   
ATOM   2143 HD22 ASN   212     116.170 -24.222   0.418  1.00  0.00      A   
ATOM   2144  C   ASN   212     114.846 -25.958   4.256  1.00  0.00      A   
ATOM   2145  O   ASN   212     116.037 -26.258   4.146  1.00  0.00      A   
ATOM   2146  N   ALA   213     114.347 -25.405   5.369  1.00  0.00      A   
ATOM   2147  H   ALA   213     113.411 -25.110   5.367  1.00  0.00      A   
ATOM   2148  CA  ALA   213     115.148 -25.172   6.565  1.00  0.00      A   
ATOM   2149  CB  ALA   213     114.291 -24.512   7.635  1.00  0.00      A   
ATOM   2150  C   ALA   213     115.740 -26.446   7.158  1.00  0.00      A   
ATOM   2151  O   ALA   213     116.896 -26.446   7.581  1.00  0.00      A   
ATOM   2152  N   SER   214     114.984 -27.553   7.168  1.00  0.00      A   
ATOM   2153  H   SER   214     114.045 -27.482   6.891  1.00  0.00      A   
ATOM   2154  CA  SER   214     115.506 -28.848   7.591  1.00  0.00      A   
ATOM   2155  CB  SER   214     114.394 -29.892   7.634  1.00  0.00      A   
ATOM   2156  OG  SER   214     113.353 -29.528   8.532  1.00  0.00      A   
ATOM   2157  HG  SER   214     112.873 -28.763   8.189  1.00  0.00      A   
ATOM   2158  C   SER   214     116.639 -29.329   6.687  1.00  0.00      A   
ATOM   2159  O   SER   214     117.685 -29.761   7.177  1.00  0.00      A   
ATOM   2160  N   LEU   215     116.470 -29.212   5.361  1.00  0.00      A   
ATOM   2161  H   LEU   215     115.601 -28.900   5.019  1.00  0.00      A   
ATOM   2162  CA  LEU   215     117.528 -29.538   4.409  1.00  0.00      A   
ATOM   2163  CB  LEU   215     117.024 -29.420   2.972  1.00  0.00      A   
ATOM   2164  CG  LEU   215     115.947 -30.386   2.485  1.00  0.00      A   
ATOM   2165  CD1 LEU   215     115.439 -29.957   1.119  1.00  0.00      A   
ATOM   2166  CD2 LEU   215     116.461 -31.817   2.451  1.00  0.00      A   
ATOM   2167  C   LEU   215     118.779 -28.682   4.590  1.00  0.00      A   
ATOM   2168  O   LEU   215     119.897 -29.190   4.491  1.00  0.00      A   
ATOM   2169  N   ALA   216     118.610 -27.386   4.881  1.00  0.00      A   
ATOM   2170  H   ALA   216     117.700 -27.013   4.838  1.00  0.00      A   
ATOM   2171  CA  ALA   216     119.720 -26.501   5.216  1.00  0.00      A   
ATOM   2172  CB  ALA   216     119.201 -25.079   5.386  1.00  0.00      A   
ATOM   2173  C   ALA   216     120.443 -26.899   6.502  1.00  0.00      A   
ATOM   2174  O   ALA   216     121.676 -26.944   6.536  1.00  0.00      A   
ATOM   2175  N   ARG   217     119.694 -27.233   7.563  1.00  0.00      A   
ATOM   2176  H   ARG   217     118.718 -27.137   7.498  1.00  0.00      A   
ATOM   2177  CA  ARG   217     120.275 -27.706   8.817  1.00  0.00      A   
ATOM   2178  CB  ARG   217     119.224 -27.794   9.920  1.00  0.00      A   
ATOM   2179  CG  ARG   217     118.721 -26.431  10.382  1.00  0.00      A   
ATOM   2180  CD  ARG   217     117.698 -26.556  11.504  1.00  0.00      A   
ATOM   2181  NE  ARG   217     118.293 -27.035  12.744  1.00  0.00      A   
ATOM   2182  HE  ARG   217     118.994 -27.717  12.685  1.00  0.00      A   
ATOM   2183  CZ  ARG   217     117.920 -26.583  13.944  1.00  0.00      A   
ATOM   2184  NH1 ARG   217     116.967 -25.668  14.082  1.00  0.00      A   
ATOM   2185 HH11 ARG   217     116.509 -25.306  13.273  1.00  0.00      A   
ATOM   2186 HH12 ARG   217     116.695 -25.296  14.986  1.00  0.00      A   
ATOM   2187  NH2 ARG   217     118.521 -27.062  15.024  1.00  0.00      A   
ATOM   2188 HH21 ARG   217     119.243 -27.748  14.931  1.00  0.00      A   
ATOM   2189 HH22 ARG   217     118.267 -26.743  15.937  1.00  0.00      A   
ATOM   2190  C   ARG   217     121.008 -29.038   8.698  1.00  0.00      A   
ATOM   2191  O   ARG   217     121.972 -29.278   9.425  1.00  0.00      A   
ATOM   2192  N   LEU   218     120.568 -29.927   7.798  1.00  0.00      A   
ATOM   2193  H   LEU   218     119.671 -29.805   7.413  1.00  0.00      A   
ATOM   2194  CA  LEU   218     121.360 -31.095   7.431  1.00  0.00      A   
ATOM   2195  CB  LEU   218     120.529 -32.117   6.647  1.00  0.00      A   
ATOM   2196  CG  LEU   218     119.752 -33.222   7.372  1.00  0.00      A   
ATOM   2197  CD1 LEU   218     120.712 -34.178   8.062  1.00  0.00      A   
ATOM   2198  CD2 LEU   218     118.732 -32.676   8.361  1.00  0.00      A   
ATOM   2199  C   LEU   218     122.611 -30.719   6.641  1.00  0.00      A   
ATOM   2200  O   LEU   218     123.723 -31.101   7.016  1.00  0.00      A   
ATOM   2201  N   ASP   219     122.471 -29.915   5.577  1.00  0.00      A   
ATOM   2202  H   ASP   219     121.572 -29.583   5.355  1.00  0.00      A   
ATOM   2203  CA  ASP   219     123.602 -29.525   4.736  1.00  0.00      A   
ATOM   2204  CB  ASP   219     123.130 -28.827   3.455  1.00  0.00      A   
ATOM   2205  CG  ASP   219     124.216 -28.687   2.390  1.00  0.00      A   
ATOM   2206  OD1 ASP   219     124.650 -29.705   1.849  1.00  0.00      A   
ATOM   2207  OD2 ASP   219     124.619 -27.563   2.085  1.00  0.00      A   
ATOM   2208  C   ASP   219     124.638 -28.659   5.450  1.00  0.00      A   
ATOM   2209  O   ASP   219     125.753 -28.486   4.952  1.00  0.00      A   
ATOM   2210  N   LEU   220     124.303 -28.098   6.619  1.00  0.00      A   
ATOM   2211  H   LEU   220     123.345 -28.037   6.835  1.00  0.00      A   
ATOM   2212  CA  LEU   220     125.262 -27.481   7.535  1.00  0.00      A   
ATOM   2213  CB  LEU   220     124.523 -27.091   8.821  1.00  0.00      A   
ATOM   2214  CG  LEU   220     125.218 -26.386   9.988  1.00  0.00      A   
ATOM   2215  CD1 LEU   220     125.795 -25.041   9.577  1.00  0.00      A   
ATOM   2216  CD2 LEU   220     124.231 -26.200  11.126  1.00  0.00      A   
ATOM   2217  C   LEU   220     126.487 -28.347   7.849  1.00  0.00      A   
ATOM   2218  O   LEU   220     127.563 -27.810   8.127  1.00  0.00      A   
ATOM   2219  N   GLU   221     126.376 -29.684   7.757  1.00  0.00      A   
ATOM   2220  H   GLU   221     125.484 -30.073   7.601  1.00  0.00      A   
ATOM   2221  CA  GLU   221     127.520 -30.583   7.909  1.00  0.00      A   
ATOM   2222  CB  GLU   221     127.100 -32.046   7.715  1.00  0.00      A   
ATOM   2223  CG  GLU   221     126.607 -32.442   6.320  1.00  0.00      A   
ATOM   2224  CD  GLU   221     126.156 -33.892   6.204  1.00  0.00      A   
ATOM   2225  OE1 GLU   221     126.987 -34.791   6.336  1.00  0.00      A   
ATOM   2226  OE2 GLU   221     124.970 -34.124   5.971  1.00  0.00      A   
ATOM   2227  C   GLU   221     128.716 -30.249   7.014  1.00  0.00      A   
ATOM   2228  O   GLU   221     129.865 -30.451   7.412  1.00  0.00      A   
ATOM   2229  N   ARG   222     128.462 -29.678   5.828  1.00  0.00      A   
ATOM   2230  H   ARG   222     127.525 -29.520   5.576  1.00  0.00      A   
ATOM   2231  CA  ARG   222     129.508 -29.254   4.906  1.00  0.00      A   
ATOM   2232  CB  ARG   222     128.840 -28.878   3.577  1.00  0.00      A   
ATOM   2233  CG  ARG   222     129.700 -28.485   2.375  1.00  0.00      A   
ATOM   2234  CD  ARG   222     130.713 -29.553   1.979  1.00  0.00      A   
ATOM   2235  NE  ARG   222     132.042 -29.136   2.393  1.00  0.00      A   
ATOM   2236  HE  ARG   222     132.195 -28.178   2.534  1.00  0.00      A   
ATOM   2237  CZ  ARG   222     133.062 -29.974   2.575  1.00  0.00      A   
ATOM   2238  NH1 ARG   222     132.945 -31.286   2.393  1.00  0.00      A   
ATOM   2239 HH11 ARG   222     132.073 -31.675   2.098  1.00  0.00      A   
ATOM   2240 HH12 ARG   222     133.718 -31.905   2.534  1.00  0.00      A   
ATOM   2241  NH2 ARG   222     134.216 -29.454   2.968  1.00  0.00      A   
ATOM   2242 HH21 ARG   222     134.277 -28.454   3.133  1.00  0.00      A   
ATOM   2243 HH22 ARG   222     135.054 -29.998   3.117  1.00  0.00      A   
ATOM   2244  C   ARG   222     130.358 -28.118   5.481  1.00  0.00      A   
ATOM   2245  O   ARG   222     131.573 -28.078   5.267  1.00  0.00      A   
ATOM   2246  N   LYS   223     129.762 -27.214   6.271  1.00  0.00      A   
ATOM   2247  H   LYS   223     128.797 -27.295   6.440  1.00  0.00      A   
ATOM   2248  CA  LYS   223     130.506 -26.160   6.955  1.00  0.00      A   
ATOM   2249  CB  LYS   223     129.524 -25.162   7.586  1.00  0.00      A   
ATOM   2250  CG  LYS   223     130.101 -23.978   8.366  1.00  0.00      A   
ATOM   2251  CD  LYS   223     130.953 -23.049   7.510  1.00  0.00      A   
ATOM   2252  CE  LYS   223     131.456 -21.902   8.374  1.00  0.00      A   
ATOM   2253  NZ  LYS   223     132.405 -21.074   7.651  1.00  0.00      A   
ATOM   2254  HZ1 LYS   223     131.996 -20.637   6.789  1.00  0.00      A   
ATOM   2255  HZ2 LYS   223     133.223 -21.660   7.326  1.00  0.00      A   
ATOM   2256  HZ3 LYS   223     132.773 -20.326   8.266  1.00  0.00      A   
ATOM   2257  C   LYS   223     131.436 -26.775   8.001  1.00  0.00      A   
ATOM   2258  O   LYS   223     132.621 -26.437   8.058  1.00  0.00      A   
ATOM   2259  N   VAL   224     130.922 -27.738   8.778  1.00  0.00      A   
ATOM   2260  H   VAL   224     129.981 -27.985   8.636  1.00  0.00      A   
ATOM   2261  CA  VAL   224     131.701 -28.439   9.798  1.00  0.00      A   
ATOM   2262  CB  VAL   224     130.789 -29.384  10.630  1.00  0.00      A   
ATOM   2263  CG1 VAL   224     131.557 -30.086  11.744  1.00  0.00      A   
ATOM   2264  CG2 VAL   224     129.625 -28.616  11.247  1.00  0.00      A   
ATOM   2265  C   VAL   224     132.881 -29.192   9.175  1.00  0.00      A   
ATOM   2266  O   VAL   224     134.016 -29.049   9.636  1.00  0.00      A   
ATOM   2267  N   GLU   225     132.635 -29.947   8.094  1.00  0.00      A   
ATOM   2268  H   GLU   225     131.698 -30.063   7.820  1.00  0.00      A   
ATOM   2269  CA  GLU   225     133.681 -30.622   7.327  1.00  0.00      A   
ATOM   2270  CB  GLU   225     133.087 -31.329   6.114  1.00  0.00      A   
ATOM   2271  CG  GLU   225     132.188 -32.524   6.404  1.00  0.00      A   
ATOM   2272  CD  GLU   225     131.479 -33.050   5.163  1.00  0.00      A   
ATOM   2273  OE1 GLU   225     130.271 -32.845   5.037  1.00  0.00      A   
ATOM   2274  OE2 GLU   225     132.128 -33.672   4.319  1.00  0.00      A   
ATOM   2275  C   GLU   225     134.771 -29.673   6.838  1.00  0.00      A   
ATOM   2276  O   GLU   225     135.964 -29.950   6.986  1.00  0.00      A   
ATOM   2277  N   SER   226     134.363 -28.526   6.282  1.00  0.00      A   
ATOM   2278  H   SER   226     133.399 -28.376   6.166  1.00  0.00      A   
ATOM   2279  CA  SER   226     135.298 -27.510   5.819  1.00  0.00      A   
ATOM   2280  CB  SER   226     134.543 -26.430   5.055  1.00  0.00      A   
ATOM   2281  OG  SER   226     133.815 -27.002   3.972  1.00  0.00      A   
ATOM   2282  HG  SER   226     132.982 -27.360   4.316  1.00  0.00      A   
ATOM   2283  C   SER   226     136.139 -26.903   6.940  1.00  0.00      A   
ATOM   2284  O   SER   226     137.339 -26.675   6.758  1.00  0.00      A   
ATOM   2285  N   LEU   227     135.541 -26.669   8.117  1.00  0.00      A   
ATOM   2286  H   LEU   227     134.565 -26.785   8.184  1.00  0.00      A   
ATOM   2287  CA  LEU   227     136.280 -26.236   9.299  1.00  0.00      A   
ATOM   2288  CB  LEU   227     135.331 -25.890  10.446  1.00  0.00      A   
ATOM   2289  CG  LEU   227     134.406 -24.684  10.307  1.00  0.00      A   
ATOM   2290  CD1 LEU   227     133.384 -24.676  11.430  1.00  0.00      A   
ATOM   2291  CD2 LEU   227     135.192 -23.383  10.275  1.00  0.00      A   
ATOM   2292  C   LEU   227     137.293 -27.277   9.765  1.00  0.00      A   
ATOM   2293  O   LEU   227     138.442 -26.935  10.055  1.00  0.00      A   
ATOM   2294  N   GLN   228     136.897 -28.557   9.802  1.00  0.00      A   
ATOM   2295  H   GLN   228     135.954 -28.760   9.605  1.00  0.00      A   
ATOM   2296  CA  GLN   228     137.806 -29.652  10.134  1.00  0.00      A   
ATOM   2297  CB  GLN   228     137.067 -30.987  10.184  1.00  0.00      A   
ATOM   2298  CG  GLN   228     136.067 -31.100  11.328  1.00  0.00      A   
ATOM   2299  CD  GLN   228     135.341 -32.437  11.362  1.00  0.00      A   
ATOM   2300  OE1 GLN   228     134.273 -32.615  10.784  1.00  0.00      A   
ATOM   2301  NE2 GLN   228     135.887 -33.435  12.043  1.00  0.00      A   
ATOM   2302 HE21 GLN   228     136.738 -33.284  12.501  1.00  0.00      A   
ATOM   2303 HE22 GLN   228     135.397 -34.282  12.048  1.00  0.00      A   
ATOM   2304  C   GLN   228     138.983 -29.757   9.168  1.00  0.00      A   
ATOM   2305  O   GLN   228     140.121 -29.972   9.593  1.00  0.00      A   
ATOM   2306  N   GLU   229     138.727 -29.582   7.864  1.00  0.00      A   
ATOM   2307  H   GLU   229     137.788 -29.534   7.574  1.00  0.00      A   
ATOM   2308  CA  GLU   229     139.788 -29.502   6.867  1.00  0.00      A   
ATOM   2309  CB  GLU   229     139.217 -29.441   5.457  1.00  0.00      A   
ATOM   2310  CG  GLU   229     138.570 -30.745   5.007  1.00  0.00      A   
ATOM   2311  CD  GLU   229     137.952 -30.685   3.618  1.00  0.00      A   
ATOM   2312  OE1 GLU   229     138.687 -30.771   2.635  1.00  0.00      A   
ATOM   2313  OE2 GLU   229     136.726 -30.581   3.519  1.00  0.00      A   
ATOM   2314  C   GLU   229     140.737 -28.329   7.089  1.00  0.00      A   
ATOM   2315  O   GLU   229     141.950 -28.505   6.973  1.00  0.00      A   
ATOM   2316  N   GLU   230     140.221 -27.139   7.435  1.00  0.00      A   
ATOM   2317  H   GLU   230     139.242 -27.034   7.425  1.00  0.00      A   
ATOM   2318  CA  GLU   230     141.058 -25.996   7.798  1.00  0.00      A   
ATOM   2319  CB  GLU   230     140.205 -24.786   8.162  1.00  0.00      A   
ATOM   2320  CG  GLU   230     139.445 -24.164   7.000  1.00  0.00      A   
ATOM   2321  CD  GLU   230     138.557 -23.003   7.416  1.00  0.00      A   
ATOM   2322  OE1 GLU   230     139.080 -21.952   7.787  1.00  0.00      A   
ATOM   2323  OE2 GLU   230     137.332 -23.136   7.359  1.00  0.00      A   
ATOM   2324  C   GLU   230     142.005 -26.293   8.958  1.00  0.00      A   
ATOM   2325  O   GLU   230     143.202 -26.001   8.883  1.00  0.00      A   
ATOM   2326  N   ILE   231     141.470 -26.910  10.022  1.00  0.00      A   
ATOM   2327  H   ILE   231     140.497 -27.070  10.025  1.00  0.00      A   
ATOM   2328  CA  ILE   231     142.266 -27.338  11.170  1.00  0.00      A   
ATOM   2329  CB  ILE   231     141.349 -27.902  12.293  1.00  0.00      A   
ATOM   2330  CG2 ILE   231     142.164 -28.418  13.481  1.00  0.00      A   
ATOM   2331  CG1 ILE   231     140.360 -26.841  12.774  1.00  0.00      A   
ATOM   2332  CD  ILE   231     139.257 -27.364  13.719  1.00  0.00      A   
ATOM   2333  C   ILE   231     143.336 -28.345  10.741  1.00  0.00      A   
ATOM   2334  O   ILE   231     144.501 -28.198  11.115  1.00  0.00      A   
ATOM   2335  N   ALA   232     142.972 -29.341   9.922  1.00  0.00      A   
ATOM   2336  H   ALA   232     142.021 -29.432   9.686  1.00  0.00      A   
ATOM   2337  CA  ALA   232     143.925 -30.310   9.390  1.00  0.00      A   
ATOM   2338  CB  ALA   232     143.199 -31.327   8.520  1.00  0.00      A   
ATOM   2339  C   ALA   232     145.047 -29.697   8.554  1.00  0.00      A   
ATOM   2340  O   ALA   232     146.204 -30.104   8.692  1.00  0.00      A   
ATOM   2341  N   PHE   233     144.743 -28.703   7.706  1.00  0.00      A   
ATOM   2342  H   PHE   233     143.797 -28.459   7.590  1.00  0.00      A   
ATOM   2343  CA  PHE   233     145.760 -27.998   6.928  1.00  0.00      A   
ATOM   2344  CB  PHE   233     145.138 -27.010   5.933  1.00  0.00      A   
ATOM   2345  CG  PHE   233     144.234 -27.602   4.854  1.00  0.00      A   
ATOM   2346  CD1 PHE   233     144.432 -28.883   4.366  1.00  0.00      A   
ATOM   2347  CD2 PHE   233     143.190 -26.837   4.368  1.00  0.00      A   
ATOM   2348  CE1 PHE   233     143.578 -29.394   3.411  1.00  0.00      A   
ATOM   2349  CE2 PHE   233     142.344 -27.357   3.411  1.00  0.00      A   
ATOM   2350  CZ  PHE   233     142.533 -28.635   2.934  1.00  0.00      A   
ATOM   2351  C   PHE   233     146.745 -27.248   7.818  1.00  0.00      A   
ATOM   2352  O   PHE   233     147.960 -27.350   7.630  1.00  0.00      A   
ATOM   2353  N   LEU   234     146.233 -26.517   8.818  1.00  0.00      A   
ATOM   2354  H   LEU   234     145.253 -26.448   8.900  1.00  0.00      A   
ATOM   2355  CA  LEU   234     147.080 -25.819   9.780  1.00  0.00      A   
ATOM   2356  CB  LEU   234     146.238 -24.930  10.692  1.00  0.00      A   
ATOM   2357  CG  LEU   234     145.547 -23.718  10.077  1.00  0.00      A   
ATOM   2358  CD1 LEU   234     144.572 -23.106  11.068  1.00  0.00      A   
ATOM   2359  CD2 LEU   234     146.564 -22.689   9.605  1.00  0.00      A   
ATOM   2360  C   LEU   234     147.946 -26.760  10.612  1.00  0.00      A   
ATOM   2361  O   LEU   234     149.133 -26.500  10.818  1.00  0.00      A   
ATOM   2362  N   LYS   235     147.365 -27.882  11.052  1.00  0.00      A   
ATOM   2363  H   LYS   235     146.400 -27.994  10.901  1.00  0.00      A   
ATOM   2364  CA  LYS   235     148.082 -28.931  11.769  1.00  0.00      A   
ATOM   2365  CB  LYS   235     147.077 -30.008  12.177  1.00  0.00      A   
ATOM   2366  CG  LYS   235     147.594 -31.122  13.073  1.00  0.00      A   
ATOM   2367  CD  LYS   235     146.443 -32.064  13.401  1.00  0.00      A   
ATOM   2368  CE  LYS   235     146.897 -33.257  14.233  1.00  0.00      A   
ATOM   2369  NZ  LYS   235     147.727 -34.162  13.458  1.00  0.00      A   
ATOM   2370  HZ1 LYS   235     148.594 -33.670  13.119  1.00  0.00      A   
ATOM   2371  HZ2 LYS   235     147.200 -34.505  12.632  1.00  0.00      A   
ATOM   2372  HZ3 LYS   235     148.019 -34.968  14.045  1.00  0.00      A   
ATOM   2373  C   LYS   235     149.218 -29.520  10.930  1.00  0.00      A   
ATOM   2374  O   LYS   235     150.331 -29.696  11.433  1.00  0.00      A   
ATOM   2375  N   LYS   236     148.963 -29.793   9.641  1.00  0.00      A   
ATOM   2376  H   LYS   236     148.038 -29.701   9.316  1.00  0.00      A   
ATOM   2377  CA  LYS   236     149.989 -30.252   8.710  1.00  0.00      A   
ATOM   2378  CB  LYS   236     149.356 -30.564   7.350  1.00  0.00      A   
ATOM   2379  CG  LYS   236     150.287 -31.222   6.336  1.00  0.00      A   
ATOM   2380  CD  LYS   236     149.542 -31.533   5.044  1.00  0.00      A   
ATOM   2381  CE  LYS   236     150.463 -32.157   4.000  1.00  0.00      A   
ATOM   2382  NZ  LYS   236     151.430 -31.200   3.492  1.00  0.00      A   
ATOM   2383  HZ1 LYS   236     151.996 -30.789   4.276  1.00  0.00      A   
ATOM   2384  HZ2 LYS   236     150.952 -30.421   2.991  1.00  0.00      A   
ATOM   2385  HZ3 LYS   236     152.097 -31.648   2.822  1.00  0.00      A   
ATOM   2386  C   LYS   236     151.122 -29.235   8.566  1.00  0.00      A   
ATOM   2387  O   LYS   236     152.295 -29.610   8.641  1.00  0.00      A   
ATOM   2388  N   LEU   237     150.786 -27.946   8.400  1.00  0.00      A   
ATOM   2389  H   LEU   237     149.834 -27.725   8.277  1.00  0.00      A   
ATOM   2390  CA  LEU   237     151.771 -26.866   8.377  1.00  0.00      A   
ATOM   2391  CB  LEU   237     151.088 -25.505   8.218  1.00  0.00      A   
ATOM   2392  CG  LEU   237     150.494 -25.114   6.873  1.00  0.00      A   
ATOM   2393  CD1 LEU   237     149.553 -23.933   7.023  1.00  0.00      A   
ATOM   2394  CD2 LEU   237     151.595 -24.813   5.872  1.00  0.00      A   
ATOM   2395  C   LEU   237     152.663 -26.832   9.613  1.00  0.00      A   
ATOM   2396  O   LEU   237     153.890 -26.890   9.491  1.00  0.00      A   
ATOM   2397  N   HSD   238     152.061 -26.794  10.809  1.00  0.00      A   
ATOM   2398  H   HSD   238     151.077 -26.777  10.840  1.00  0.00      A   
ATOM   2399  CA  HSD   238     152.810 -26.764  12.061  1.00  0.00      A   
ATOM   2400  CB  HSD   238     151.874 -26.612  13.263  1.00  0.00      A   
ATOM   2401  CG  HSD   238     151.128 -25.283  13.321  1.00  0.00      A   
ATOM   2402  ND1 HSD   238     149.867 -25.241  13.705  1.00  0.00      A   
ATOM   2403  CE1 HSD   238     149.564 -23.964  13.638  1.00  0.00      A   
ATOM   2404  CD2 HSD   238     151.637 -24.054  13.011  1.00  0.00      A   
ATOM   2405  NE2 HSD   238     150.613 -23.273  13.228  1.00  0.00      A   
ATOM   2406  HE2 HSD   238     150.620 -22.303  13.099  1.00  0.00      A   
ATOM   2407  C   HSD   238     153.706 -27.979  12.260  1.00  0.00      A   
ATOM   2408  O   HSD   238     154.889 -27.830  12.581  1.00  0.00      A   
ATOM   2409  N   GLU   239     153.170 -29.186  12.024  1.00  0.00      A   
ATOM   2410  H   GLU   239     152.220 -29.243  11.772  1.00  0.00      A   
ATOM   2411  CA  GLU   239     153.954 -30.410  12.126  1.00  0.00      A   
ATOM   2412  CB  GLU   239     153.083 -31.655  12.022  1.00  0.00      A   
ATOM   2413  CG  GLU   239     152.203 -31.871  13.248  1.00  0.00      A   
ATOM   2414  CD  GLU   239     151.449 -33.191  13.226  1.00  0.00      A   
ATOM   2415  OE1 GLU   239     150.314 -33.229  12.746  1.00  0.00      A   
ATOM   2416  OE2 GLU   239     151.991 -34.190  13.696  1.00  0.00      A   
ATOM   2417  C   GLU   239     155.101 -30.504  11.129  1.00  0.00      A   
ATOM   2418  O   GLU   239     156.152 -31.059  11.461  1.00  0.00      A   
ATOM   2419  N   GLU   240     154.940 -29.987   9.905  1.00  0.00      A   
ATOM   2420  H   GLU   240     154.050 -29.672   9.623  1.00  0.00      A   
ATOM   2421  CA  GLU   240     156.056 -29.900   8.973  1.00  0.00      A   
ATOM   2422  CB  GLU   240     155.588 -29.571   7.563  1.00  0.00      A   
ATOM   2423  CG  GLU   240     154.931 -30.759   6.879  1.00  0.00      A   
ATOM   2424  CD  GLU   240     154.623 -30.513   5.413  1.00  0.00      A   
ATOM   2425  OE1 GLU   240     153.493 -30.132   5.089  1.00  0.00      A   
ATOM   2426  OE2 GLU   240     155.501 -30.717   4.576  1.00  0.00      A   
ATOM   2427  C   GLU   240     157.125 -28.910   9.415  1.00  0.00      A   
ATOM   2428  O   GLU   240     158.312 -29.245   9.405  1.00  0.00      A   
ATOM   2429  N   GLU   241     156.721 -27.710   9.851  1.00  0.00      A   
ATOM   2430  H   GLU   241     155.757 -27.507   9.839  1.00  0.00      A   
ATOM   2431  CA  GLU   241     157.656 -26.689  10.312  1.00  0.00      A   
ATOM   2432  CB  GLU   241     156.917 -25.395  10.648  1.00  0.00      A   
ATOM   2433  CG  GLU   241     156.328 -24.715   9.415  1.00  0.00      A   
ATOM   2434  CD  GLU   241     155.490 -23.483   9.721  1.00  0.00      A   
ATOM   2435  OE1 GLU   241     154.284 -23.614   9.937  1.00  0.00      A   
ATOM   2436  OE2 GLU   241     156.045 -22.384   9.754  1.00  0.00      A   
ATOM   2437  C   GLU   241     158.522 -27.126  11.489  1.00  0.00      A   
ATOM   2438  O   GLU   241     159.749 -26.998  11.427  1.00  0.00      A   
ATOM   2439  N   ILE   242     157.916 -27.689  12.546  1.00  0.00      A   
ATOM   2440  H   ILE   242     156.934 -27.774  12.541  1.00  0.00      A   
ATOM   2441  CA  ILE   242     158.680 -28.153  13.702  1.00  0.00      A   
ATOM   2442  CB  ILE   242     157.799 -28.489  14.937  1.00  0.00      A   
ATOM   2443  CG2 ILE   242     157.160 -27.202  15.447  1.00  0.00      A   
ATOM   2444  CG1 ILE   242     156.771 -29.594  14.693  1.00  0.00      A   
ATOM   2445  CD  ILE   242     155.976 -30.038  15.938  1.00  0.00      A   
ATOM   2446  C   ILE   242     159.632 -29.305  13.384  1.00  0.00      A   
ATOM   2447  O   ILE   242     160.753 -29.335  13.894  1.00  0.00      A   
ATOM   2448  N   GLN   243     159.222 -30.245  12.519  1.00  0.00      A   
ATOM   2449  H   GLN   243     158.307 -30.204  12.163  1.00  0.00      A   
ATOM   2450  CA  GLN   243     160.102 -31.325  12.093  1.00  0.00      A   
ATOM   2451  CB  GLN   243     159.332 -32.430  11.382  1.00  0.00      A   
ATOM   2452  CG  GLN   243     158.494 -33.268  12.338  1.00  0.00      A   
ATOM   2453  CD  GLN   243     157.636 -34.308  11.635  1.00  0.00      A   
ATOM   2454  OE1 GLN   243     157.928 -35.500  11.631  1.00  0.00      A   
ATOM   2455  NE2 GLN   243     156.540 -33.896  11.017  1.00  0.00      A   
ATOM   2456 HE21 GLN   243     156.339 -32.933  11.046  1.00  0.00      A   
ATOM   2457 HE22 GLN   243     155.996 -34.570  10.566  1.00  0.00      A   
ATOM   2458  C   GLN   243     161.253 -30.838  11.225  1.00  0.00      A   
ATOM   2459  O   GLN   243     162.409 -31.126  11.542  1.00  0.00      A   
ATOM   2460  N   GLU   244     160.983 -30.056  10.169  1.00  0.00      A   
ATOM   2461  H   GLU   244     160.047 -29.810   9.998  1.00  0.00      A   
ATOM   2462  CA  GLU   244     162.032 -29.546   9.291  1.00  0.00      A   
ATOM   2463  CB  GLU   244     161.462 -28.764   8.107  1.00  0.00      A   
ATOM   2464  CG  GLU   244     161.108 -29.610   6.881  1.00  0.00      A   
ATOM   2465  CD  GLU   244     159.802 -30.393   6.938  1.00  0.00      A   
ATOM   2466  OE1 GLU   244     158.837 -29.959   6.306  1.00  0.00      A   
ATOM   2467  OE2 GLU   244     159.750 -31.443   7.580  1.00  0.00      A   
ATOM   2468  C   GLU   244     163.105 -28.718   9.987  1.00  0.00      A   
ATOM   2469  O   GLU   244     164.289 -28.875   9.682  1.00  0.00      A   
ATOM   2470  N   LEU   245     162.720 -27.874  10.951  1.00  0.00      A   
ATOM   2471  H   LEU   245     161.758 -27.731  11.106  1.00  0.00      A   
ATOM   2472  CA  LEU   245     163.683 -27.123  11.748  1.00  0.00      A   
ATOM   2473  CB  LEU   245     162.970 -26.052  12.571  1.00  0.00      A   
ATOM   2474  CG  LEU   245     162.458 -24.794  11.881  1.00  0.00      A   
ATOM   2475  CD1 LEU   245     161.578 -24.002  12.832  1.00  0.00      A   
ATOM   2476  CD2 LEU   245     163.614 -23.938  11.383  1.00  0.00      A   
ATOM   2477  C   LEU   245     164.576 -27.947  12.673  1.00  0.00      A   
ATOM   2478  O   LEU   245     165.655 -27.478  13.052  1.00  0.00      A   
ATOM   2479  N   GLN   246     164.164 -29.159  13.069  1.00  0.00      A   
ATOM   2480  H   GLN   246     163.326 -29.523  12.704  1.00  0.00      A   
ATOM   2481  CA  GLN   246     164.922 -29.950  14.033  1.00  0.00      A   
ATOM   2482  CB  GLN   246     164.056 -30.305  15.241  1.00  0.00      A   
ATOM   2483  CG  GLN   246     163.670 -29.065  16.038  1.00  0.00      A   
ATOM   2484  CD  GLN   246     162.880 -29.293  17.319  1.00  0.00      A   
ATOM   2485  OE1 GLN   246     162.380 -30.373  17.628  1.00  0.00      A   
ATOM   2486  NE2 GLN   246     162.745 -28.245  18.119  1.00  0.00      A   
ATOM   2487 HE21 GLN   246     163.158 -27.395  17.837  1.00  0.00      A   
ATOM   2488 HE22 GLN   246     162.242 -28.371  18.947  1.00  0.00      A   
ATOM   2489  C   GLN   246     165.590 -31.208  13.492  1.00  0.00      A   
ATOM   2490  O   GLN   246     166.681 -31.575  13.942  1.00  0.00      A   
ATOM   2491  N   ALA   247     164.975 -31.891  12.520  1.00  0.00      A   
ATOM   2492  H   ALA   247     164.144 -31.532  12.143  1.00  0.00      A   
ATOM   2493  CA  ALA   247     165.504 -33.137  11.980  1.00  0.00      A   
ATOM   2494  CB  ALA   247     164.434 -33.828  11.139  1.00  0.00      A   
ATOM   2495  C   ALA   247     166.760 -32.934  11.136  1.00  0.00      A   
ATOM   2496  O   ALA   247     166.727 -32.670   9.931  1.00  0.00      A   
ATOM   2497  N   GLN   248     167.886 -32.998  11.848  1.00  0.00      A   
ATOM   2498  H   GLN   248     167.785 -33.056  12.821  1.00  0.00      A   
ATOM   2499  CA  GLN   248     169.210 -32.877  11.256  1.00  0.00      A   
ATOM   2500  CB  GLN   248     169.530 -31.399  11.001  1.00  0.00      A   
ATOM   2501  CG  GLN   248     170.733 -31.098  10.116  1.00  0.00      A   
ATOM   2502  CD  GLN   248     171.091 -29.622  10.140  1.00  0.00      A   
ATOM   2503  OE1 GLN   248     172.008 -29.209  10.846  1.00  0.00      A   
ATOM   2504  NE2 GLN   248     170.403 -28.768   9.397  1.00  0.00      A   
ATOM   2505 HE21 GLN   248     169.724 -29.118   8.774  1.00  0.00      A   
ATOM   2506 HE22 GLN   248     170.571 -27.811   9.545  1.00  0.00      A   
ATOM   2507  C   GLN   248     170.326 -33.545  12.072  1.00  0.00      A   
ATOM   2508  O   GLN   248     171.113 -34.261  11.458  1.00  0.00      A   
ATOM   2509  N   ILE   249     170.574 -33.488  13.390  1.00  0.00      A   
ATOM   2510  H   ILE   249     171.410 -33.903  13.683  1.00  0.00      A   
ATOM   2511  CA  ILE   249     169.767 -32.812  14.402  1.00  0.00      A   
ATOM   2512  CB  ILE   249     169.825 -33.595  15.744  1.00  0.00      A   
ATOM   2513  CG2 ILE   249     168.952 -32.929  16.809  1.00  0.00      A   
ATOM   2514  CG1 ILE   249     169.385 -35.048  15.559  1.00  0.00      A   
ATOM   2515  CD  ILE   249     169.582 -35.952  16.794  1.00  0.00      A   
ATOM   2516  C   ILE   249     170.235 -31.368  14.569  1.00  0.00      A   
ATOM   2517  O   ILE   249     171.435 -31.089  14.616  1.00  0.00      A   
ATOM   2518  N   GLN   250     169.269 -30.449  14.635  1.00  0.00      A   
ATOM   2519  H   GLN   250     168.329 -30.734  14.694  1.00  0.00      A   
ATOM   2520  CA  GLN   250     169.546 -29.023  14.661  1.00  0.00      A   
ATOM   2521  CB  GLN   250     169.130 -28.441  13.315  1.00  0.00      A   
ATOM   2522  CG  GLN   250     169.481 -26.981  13.092  1.00  0.00      A   
ATOM   2523  CD  GLN   250     169.070 -26.474  11.721  1.00  0.00      A   
ATOM   2524  OE1 GLN   250     169.907 -26.252  10.844  1.00  0.00      A   
ATOM   2525  NE2 GLN   250     167.785 -26.260  11.474  1.00  0.00      A   
ATOM   2526 HE21 GLN   250     167.126 -26.498  12.167  1.00  0.00      A   
ATOM   2527 HE22 GLN   250     167.544 -25.846  10.615  1.00  0.00      A   
ATOM   2528  C   GLN   250     168.769 -28.360  15.792  1.00  0.00      A   
ATOM   2529  O   GLN   250     167.620 -28.713  16.069  1.00  0.00      A   
ATOM   2530  N   GLU   251     169.405 -27.400  16.467  1.00  0.00      A   
ATOM   2531  H   GLU   251     170.306 -27.124  16.179  1.00  0.00      A   
ATOM   2532  CA  GLU   251     168.758 -26.637  17.522  1.00  0.00      A   
ATOM   2533  CB  GLU   251     169.681 -26.472  18.735  1.00  0.00      A   
ATOM   2534  CG  GLU   251     170.011 -27.734  19.542  1.00  0.00      A   
ATOM   2535  CD  GLU   251     170.933 -28.745  18.867  1.00  0.00      A   
ATOM   2536  OE1 GLU   251     170.448 -29.788  18.432  1.00  0.00      A   
ATOM   2537  OE2 GLU   251     172.137 -28.496  18.791  1.00  0.00      A   
ATOM   2538  C   GLU   251     168.358 -25.263  16.991  1.00  0.00      A   
ATOM   2539  O   GLU   251     168.925 -24.768  16.012  1.00  0.00      A   
ATOM   2540  N   GLN   252     167.372 -24.614  17.615  1.00  0.00      A   
ATOM   2541  H   GLN   252     166.927 -25.038  18.377  1.00  0.00      A   
ATOM   2542  CA  GLN   252     166.944 -23.290  17.185  1.00  0.00      A   
ATOM   2543  CB  GLN   252     165.463 -23.058  17.498  1.00  0.00      A   
ATOM   2544  CG  GLN   252     164.501 -23.616  16.444  1.00  0.00      A   
ATOM   2545  CD  GLN   252     164.592 -25.119  16.211  1.00  0.00      A   
ATOM   2546  OE1 GLN   252     164.059 -25.923  16.974  1.00  0.00      A   
ATOM   2547  NE2 GLN   252     165.281 -25.542  15.158  1.00  0.00      A   
ATOM   2548 HE21 GLN   252     165.710 -24.874  14.578  1.00  0.00      A   
ATOM   2549 HE22 GLN   252     165.345 -26.507  14.983  1.00  0.00      A   
ATOM   2550  C   GLN   252     167.837 -22.157  17.681  1.00  0.00      A   
ATOM   2551  O   GLN   252     167.539 -21.426  18.628  1.00  0.00      A   
ATOM   2552  N   HSD   253     168.983 -22.078  17.005  1.00  0.00      A   
ATOM   2553  H   HSD   253     169.169 -22.752  16.309  1.00  0.00      A   
ATOM   2554  CA  HSD   253     170.005 -21.065  17.220  1.00  0.00      A   
ATOM   2555  CB  HSD   253     170.851 -21.419  18.455  1.00  0.00      A   
ATOM   2556  CG  HSD   253     171.936 -20.410  18.827  1.00  0.00      A   
ATOM   2557  ND1 HSD   253     171.885 -19.150  18.432  1.00  0.00      A   
ATOM   2558  CE1 HSD   253     172.982 -18.622  18.929  1.00  0.00      A   
ATOM   2559  CD2 HSD   253     173.045 -20.693  19.568  1.00  0.00      A   
ATOM   2560  NE2 HSD   253     173.658 -19.540  19.596  1.00  0.00      A   
ATOM   2561  HE2 HSD   253     174.513 -19.377  20.045  1.00  0.00      A   
ATOM   2562  C   HSD   253     170.883 -21.069  15.972  1.00  0.00      A   
ATOM   2563  O   HSD   253     170.945 -22.072  15.254  1.00  0.00      A   
ATOM   2564  N   VAL   254     171.580 -19.966  15.686  1.00  0.00      A   
ATOM   2565  H   VAL   254     171.546 -19.218  16.321  1.00  0.00      A   
ATOM   2566  CA  VAL   254     172.470 -19.895  14.534  1.00  0.00      A   
ATOM   2567  CB  VAL   254     172.688 -18.427  14.075  1.00  0.00      A   
ATOM   2568  CG1 VAL   254     173.518 -18.368  12.798  1.00  0.00      A   
ATOM   2569  CG2 VAL   254     171.360 -17.722  13.828  1.00  0.00      A   
ATOM   2570  C   VAL   254     173.776 -20.588  14.924  1.00  0.00      A   
ATOM   2571  O   VAL   254     174.720 -19.987  15.447  1.00  0.00      A   
ATOM   2572  N   GLN   255     173.825 -21.899  14.682  1.00  0.00      A   
ATOM   2573  H   GLN   255     173.099 -22.299  14.150  1.00  0.00      A   
ATOM   2574  CA  GLN   255     174.945 -22.725  15.109  1.00  0.00      A   
ATOM   2575  CB  GLN   255     174.489 -24.164  15.367  1.00  0.00      A   
ATOM   2576  CG  GLN   255     173.464 -24.348  16.478  1.00  0.00      A   
ATOM   2577  CD  GLN   255     173.072 -25.803  16.692  1.00  0.00      A   
ATOM   2578  OE1 GLN   255     172.029 -26.271  16.237  1.00  0.00      A   
ATOM   2579  NE2 GLN   255     173.880 -26.580  17.398  1.00  0.00      A   
ATOM   2580 HE21 GLN   255     174.715 -26.211  17.745  1.00  0.00      A   
ATOM   2581 HE22 GLN   255     173.589 -27.509  17.539  1.00  0.00      A   
ATOM   2582  C   GLN   255     176.087 -22.679  14.097  1.00  0.00      A   
ATOM   2583  O   GLN   255     176.387 -23.644  13.386  1.00  0.00      A   
ATOM   2584  N   ILE   256     176.730 -21.513  14.015  1.00  0.00      A   
ATOM   2585  H   ILE   256     176.408 -20.768  14.570  1.00  0.00      A   
ATOM   2586  CA  ILE   256     177.875 -21.334  13.134  1.00  0.00      A   
ATOM   2587  CB  ILE   256     177.983 -19.892  12.564  1.00  0.00      A   
ATOM   2588  CG2 ILE   256     176.985 -19.757  11.422  1.00  0.00      A   
ATOM   2589  CG1 ILE   256     177.841 -18.780  13.608  1.00  0.00      A   
ATOM   2590  CD  ILE   256     178.084 -17.355  13.070  1.00  0.00      A   
ATOM   2591  C   ILE   256     179.177 -21.825  13.758  1.00  0.00      A   
ATOM   2592  O   ILE   256     179.917 -21.101  14.432  1.00  0.00      A   
ATOM   2593  N   ASP   257     179.458 -23.111  13.537  1.00  0.00      A   
ATOM   2594  H   ASP   257     178.836 -23.628  12.973  1.00  0.00      A   
ATOM   2595  CA  ASP   257     180.665 -23.748  14.048  1.00  0.00      A   
ATOM   2596  CB  ASP   257     180.467 -25.272  14.122  1.00  0.00      A   
ATOM   2597  CG  ASP   257     181.696 -26.064  14.564  1.00  0.00      A   
ATOM   2598  OD1 ASP   257     182.079 -26.998  13.860  1.00  0.00      A   
ATOM   2599  OD2 ASP   257     182.258 -25.766  15.619  1.00  0.00      A   
ATOM   2600  C   ASP   257     181.890 -23.374  13.216  1.00  0.00      A   
ATOM   2601  O   ASP   257     182.383 -24.149  12.391  1.00  0.00      A   
ATOM   2602  N   VAL   258     182.361 -22.143  13.416  1.00  0.00      A   
ATOM   2603  H   VAL   258     181.872 -21.550  14.030  1.00  0.00      A   
ATOM   2604  CA  VAL   258     183.562 -21.655  12.754  1.00  0.00      A   
ATOM   2605  CB  VAL   258     183.500 -20.119  12.532  1.00  0.00      A   
ATOM   2606  CG1 VAL   258     184.718 -19.624  11.760  1.00  0.00      A   
ATOM   2607  CG2 VAL   258     182.239 -19.717  11.774  1.00  0.00      A   
ATOM   2608  C   VAL   258     184.765 -22.053  13.603  1.00  0.00      A   
ATOM   2609  O   VAL   258     184.900 -21.635  14.756  1.00  0.00      A   
ATOM   2610  N   ASP   259     185.642 -22.885  13.040  1.00  0.00      A   
ATOM   2611  H   ASP   259     185.514 -23.149  12.099  1.00  0.00      A   
ATOM   2612  CA  ASP   259     186.812 -23.375  13.753  1.00  0.00      A   
ATOM   2613  CB  ASP   259     186.629 -24.850  14.132  1.00  0.00      A   
ATOM   2614  CG  ASP   259     187.829 -25.450  14.858  1.00  0.00      A   
ATOM   2615  OD1 ASP   259     187.914 -25.305  16.076  1.00  0.00      A   
ATOM   2616  OD2 ASP   259     188.681 -26.056  14.204  1.00  0.00      A   
ATOM   2617  C   ASP   259     188.043 -23.228  12.876  1.00  0.00      A   
ATOM   2618  O   ASP   259     188.059 -23.709  11.744  1.00  0.00      A   
ATOM   2619  N   VAL   260     189.084 -22.568  13.381  1.00  0.00      A   
ATOM   2620  H   VAL   260     189.022 -22.158  14.268  1.00  0.00      A   
ATOM   2621  CA  VAL   260     190.350 -22.485  12.666  1.00  0.00      A   
ATOM   2622  CB  VAL   260     190.961 -21.062  12.764  1.00  0.00      A   
ATOM   2623  CG1 VAL   260     192.270 -20.958  11.987  1.00  0.00      A   
ATOM   2624  CG2 VAL   260     189.995 -20.012  12.228  1.00  0.00      A   
ATOM   2625  C   VAL   260     191.282 -23.541  13.252  1.00  0.00      A   
ATOM   2626  O   VAL   260     191.445 -23.630  14.471  1.00  0.00      A   
ATOM   2627  N   SER   261     191.861 -24.375  12.390  1.00  0.00      A   
ATOM   2628  H   SER   261     191.654 -24.297  11.430  1.00  0.00      A   
ATOM   2629  CA  SER   261     192.856 -25.357  12.789  1.00  0.00      A   
ATOM   2630  CB  SER   261     192.294 -26.772  12.680  1.00  0.00      A   
ATOM   2631  OG  SER   261     191.366 -27.082  13.711  1.00  0.00      A   
ATOM   2632  HG  SER   261     190.605 -26.488  13.698  1.00  0.00      A   
ATOM   2633  C   SER   261     194.065 -25.213  11.878  1.00  0.00      A   
ATOM   2634  O   SER   261     193.918 -25.115  10.657  1.00  0.00      A   
ATOM   2635  N   LYS   262     195.275 -25.178  12.440  1.00  0.00      A   
ATOM   2636  H   LYS   262     195.376 -25.276  13.411  1.00  0.00      A   
ATOM   2637  CA  LYS   262     196.472 -25.007  11.635  1.00  0.00      A   
ATOM   2638  CB  LYS   262     196.864 -23.528  11.593  1.00  0.00      A   
ATOM   2639  CG  LYS   262     197.960 -23.238  10.581  1.00  0.00      A   
ATOM   2640  CD  LYS   262     198.348 -21.769  10.578  1.00  0.00      A   
ATOM   2641  CE  LYS   262     199.348 -21.516   9.460  1.00  0.00      A   
ATOM   2642  NZ  LYS   262     198.712 -21.626   8.159  1.00  0.00      A   
ATOM   2643  HZ1 LYS   262     197.995 -20.872   8.029  1.00  0.00      A   
ATOM   2644  HZ2 LYS   262     198.192 -22.535   8.053  1.00  0.00      A   
ATOM   2645  HZ3 LYS   262     199.421 -21.570   7.378  1.00  0.00      A   
ATOM   2646  C   LYS   262     197.622 -25.839  12.192  1.00  0.00      A   
ATOM   2647  O   LYS   262     197.964 -25.697  13.370  1.00  0.00      A   
ATOM   2648  N   PRO   263     198.245 -26.734  11.410  1.00  0.00      A   
ATOM   2649  CD  PRO   263     197.654 -27.326  10.214  1.00  0.00      A   
ATOM   2650  CA  PRO   263     199.479 -27.433  11.779  1.00  0.00      A   
ATOM   2651  CB  PRO   263     199.542 -28.554  10.748  1.00  0.00      A   
ATOM   2652  CG  PRO   263     198.110 -28.765  10.331  1.00  0.00      A   
ATOM   2653  C   PRO   263     200.687 -26.493  11.696  1.00  0.00      A   
ATOM   2654  O   PRO   263     201.657 -26.739  10.973  1.00  0.00      A   
ATOM   2655  N   ASP   264     200.651 -25.421  12.501  1.00  0.00      A   
ATOM   2656  H   ASP   264     199.959 -25.415  13.201  1.00  0.00      A   
ATOM   2657  CA  ASP   264     201.532 -24.259  12.371  1.00  0.00      A   
ATOM   2658  CB  ASP   264     201.287 -23.286  13.530  1.00  0.00      A   
ATOM   2659  CG  ASP   264     202.125 -22.009  13.478  1.00  0.00      A   
ATOM   2660  OD1 ASP   264     203.087 -21.911  14.239  1.00  0.00      A   
ATOM   2661  OD2 ASP   264     201.805 -21.119  12.693  1.00  0.00      A   
ATOM   2662  C   ASP   264     203.026 -24.522  12.231  1.00  0.00      A   
ATOM   2663  O   ASP   264     203.704 -23.822  11.475  1.00  0.00      A   
ATOM   2664  N   LEU   265     203.525 -25.539  12.939  1.00  0.00      A   
ATOM   2665  H   LEU   265     202.902 -26.077  13.469  1.00  0.00      A   
ATOM   2666  CA  LEU   265     204.933 -25.906  12.914  1.00  0.00      A   
ATOM   2667  CB  LEU   265     205.238 -27.047  13.889  1.00  0.00      A   
ATOM   2668  CG  LEU   265     205.304 -26.790  15.396  1.00  0.00      A   
ATOM   2669  CD1 LEU   265     203.946 -26.451  15.995  1.00  0.00      A   
ATOM   2670  CD2 LEU   265     205.855 -28.025  16.087  1.00  0.00      A   
ATOM   2671  C   LEU   265     205.429 -26.270  11.521  1.00  0.00      A   
ATOM   2672  O   LEU   265     206.400 -25.682  11.047  1.00  0.00      A   
ATOM   2673  N   THR   266     204.767 -27.197  10.824  1.00  0.00      A   
ATOM   2674  H   THR   266     203.976 -27.649  11.192  1.00  0.00      A   
ATOM   2675  CA  THR   266     205.157 -27.558   9.471  1.00  0.00      A   
ATOM   2676  CB  THR   266     204.844 -29.039   9.203  1.00  0.00      A   
ATOM   2677  OG1 THR   266     203.578 -29.311   9.796  1.00  0.00      A   
ATOM   2678  HG1 THR   266     203.286 -30.182   9.492  1.00  0.00      A   
ATOM   2679  CG2 THR   266     205.919 -29.963   9.756  1.00  0.00      A   
ATOM   2680  C   THR   266     204.541 -26.655   8.409  1.00  0.00      A   
ATOM   2681  O   THR   266     205.206 -26.278   7.444  1.00  0.00      A   
ATOM   2682  N   ALA   267     203.273 -26.269   8.595  1.00  0.00      A   
ATOM   2683  H   ALA   267     202.805 -26.582   9.402  1.00  0.00      A   
ATOM   2684  CA  ALA   267     202.559 -25.442   7.630  1.00  0.00      A   
ATOM   2685  CB  ALA   267     201.075 -25.407   7.975  1.00  0.00      A   
ATOM   2686  C   ALA   267     203.036 -23.999   7.494  1.00  0.00      A   
ATOM   2687  O   ALA   267     202.758 -23.362   6.470  1.00  0.00      A   
ATOM   2688  N   ALA   268     203.722 -23.452   8.507  1.00  0.00      A   
ATOM   2689  H   ALA   268     203.826 -23.959   9.342  1.00  0.00      A   
ATOM   2690  CA  ALA   268     204.278 -22.108   8.425  1.00  0.00      A   
ATOM   2691  CB  ALA   268     203.370 -21.129   9.163  1.00  0.00      A   
ATOM   2692  C   ALA   268     205.685 -21.975   9.003  1.00  0.00      A   
ATOM   2693  O   ALA   268     206.614 -21.605   8.280  1.00  0.00      A   
ATOM   2694  N   LEU   269     205.881 -22.326  10.283  1.00  0.00      A   
ATOM   2695  H   LEU   269     205.149 -22.780  10.755  1.00  0.00      A   
ATOM   2696  CA  LEU   269     207.122 -22.073  11.014  1.00  0.00      A   
ATOM   2697  CB  LEU   269     206.960 -22.564  12.455  1.00  0.00      A   
ATOM   2698  CG  LEU   269     208.032 -22.289  13.506  1.00  0.00      A   
ATOM   2699  CD1 LEU   269     208.172 -20.796  13.770  1.00  0.00      A   
ATOM   2700  CD2 LEU   269     207.679 -23.011  14.795  1.00  0.00      A   
ATOM   2701  C   LEU   269     208.375 -22.669  10.373  1.00  0.00      A   
ATOM   2702  O   LEU   269     209.410 -21.999  10.283  1.00  0.00      A   
ATOM   2703  N   ARG   270     208.283 -23.915   9.889  1.00  0.00      A   
ATOM   2704  H   ARG   270     207.485 -24.444  10.107  1.00  0.00      A   
ATOM   2705  CA  ARG   270     209.343 -24.527   9.099  1.00  0.00      A   
ATOM   2706  CB  ARG   270     208.992 -25.953   8.675  1.00  0.00      A   
ATOM   2707  CG  ARG   270     209.201 -27.029   9.742  1.00  0.00      A   
ATOM   2708  CD  ARG   270     210.663 -27.177  10.165  1.00  0.00      A   
ATOM   2709  NE  ARG   270     211.529 -27.527   9.047  1.00  0.00      A   
ATOM   2710  HE  ARG   270     211.106 -27.786   8.201  1.00  0.00      A   
ATOM   2711  CZ  ARG   270     212.861 -27.515   9.129  1.00  0.00      A   
ATOM   2712  NH1 ARG   270     213.489 -27.266  10.276  1.00  0.00      A   
ATOM   2713 HH11 ARG   270     212.955 -27.093  11.103  1.00  0.00      A   
ATOM   2714 HH12 ARG   270     214.499 -27.226  10.353  1.00  0.00      A   
ATOM   2715  NH2 ARG   270     213.562 -27.732   8.024  1.00  0.00      A   
ATOM   2716 HH21 ARG   270     214.574 -27.736   7.986  1.00  0.00      A   
ATOM   2717 HH22 ARG   270     213.076 -27.893   7.166  1.00  0.00      A   
ATOM   2718  C   ARG   270     209.720 -23.719   7.866  1.00  0.00      A   
ATOM   2719  O   ARG   270     210.908 -23.534   7.609  1.00  0.00      A   
ATOM   2720  N   ASP   271     208.748 -23.160   7.131  1.00  0.00      A   
ATOM   2721  H   ASP   271     207.821 -23.204   7.452  1.00  0.00      A   
ATOM   2722  CA  ASP   271     209.055 -22.393   5.929  1.00  0.00      A   
ATOM   2723  CB  ASP   271     207.822 -22.167   5.057  1.00  0.00      A   
ATOM   2724  CG  ASP   271     208.164 -21.544   3.707  1.00  0.00      A   
ATOM   2725  OD1 ASP   271     207.918 -20.350   3.524  1.00  0.00      A   
ATOM   2726  OD2 ASP   271     208.669 -22.255   2.833  1.00  0.00      A   
ATOM   2727  C   ASP   271     209.702 -21.053   6.251  1.00  0.00      A   
ATOM   2728  O   ASP   271     210.512 -20.563   5.463  1.00  0.00      A   
ATOM   2729  N   VAL   272     209.358 -20.452   7.397  1.00  0.00      A   
ATOM   2730  H   VAL   272     208.616 -20.839   7.917  1.00  0.00      A   
ATOM   2731  CA  VAL   272     210.028 -19.247   7.884  1.00  0.00      A   
ATOM   2732  CB  VAL   272     209.304 -18.678   9.136  1.00  0.00      A   
ATOM   2733  CG1 VAL   272     209.972 -17.414   9.665  1.00  0.00      A   
ATOM   2734  CG2 VAL   272     207.849 -18.356   8.820  1.00  0.00      A   
ATOM   2735  C   VAL   272     211.503 -19.546   8.170  1.00  0.00      A   
ATOM   2736  O   VAL   272     212.391 -18.811   7.726  1.00  0.00      A   
ATOM   2737  N   ARG   273     211.776 -20.658   8.870  1.00  0.00      A   
ATOM   2738  H   ARG   273     211.024 -21.174   9.244  1.00  0.00      A   
ATOM   2739  CA  ARG   273     213.140 -21.120   9.110  1.00  0.00      A   
ATOM   2740  CB  ARG   273     213.114 -22.362  10.005  1.00  0.00      A   
ATOM   2741  CG  ARG   273     214.487 -22.869  10.431  1.00  0.00      A   
ATOM   2742  CD  ARG   273     214.362 -24.131  11.272  1.00  0.00      A   
ATOM   2743  NE  ARG   273     215.673 -24.681  11.591  1.00  0.00      A   
ATOM   2744  HE  ARG   273     216.097 -24.390  12.425  1.00  0.00      A   
ATOM   2745  CZ  ARG   273     216.308 -25.556  10.805  1.00  0.00      A   
ATOM   2746  NH1 ARG   273     215.739 -26.061   9.713  1.00  0.00      A   
ATOM   2747 HH11 ARG   273     214.814 -25.758   9.439  1.00  0.00      A   
ATOM   2748 HH12 ARG   273     216.224 -26.679   9.073  1.00  0.00      A   
ATOM   2749  NH2 ARG   273     217.544 -25.913  11.119  1.00  0.00      A   
ATOM   2750 HH21 ARG   273     217.983 -25.524  11.929  1.00  0.00      A   
ATOM   2751 HH22 ARG   273     218.073 -26.537  10.543  1.00  0.00      A   
ATOM   2752  C   ARG   273     213.879 -21.408   7.800  1.00  0.00      A   
ATOM   2753  O   ARG   273     215.032 -21.007   7.634  1.00  0.00      A   
ATOM   2754  N   GLN   274     213.212 -22.066   6.844  1.00  0.00      A   
ATOM   2755  H   GLN   274     212.323 -22.419   7.064  1.00  0.00      A   
ATOM   2756  CA  GLN   274     213.765 -22.322   5.519  1.00  0.00      A   
ATOM   2757  CB  GLN   274     212.814 -23.162   4.673  1.00  0.00      A   
ATOM   2758  CG  GLN   274     212.623 -24.596   5.149  1.00  0.00      A   
ATOM   2759  CD  GLN   274     211.780 -25.415   4.186  1.00  0.00      A   
ATOM   2760  OE1 GLN   274     210.567 -25.568   4.341  1.00  0.00      A   
ATOM   2761  NE2 GLN   274     212.399 -25.971   3.155  1.00  0.00      A   
ATOM   2762 HE21 GLN   274     213.377 -25.855   3.096  1.00  0.00      A   
ATOM   2763 HE22 GLN   274     211.859 -26.444   2.488  1.00  0.00      A   
ATOM   2764  C   GLN   274     214.132 -21.063   4.742  1.00  0.00      A   
ATOM   2765  O   GLN   274     215.176 -21.034   4.080  1.00  0.00      A   
ATOM   2766  N   GLN   275     213.296 -20.016   4.801  1.00  0.00      A   
ATOM   2767  H   GLN   275     212.427 -20.132   5.249  1.00  0.00      A   
ATOM   2768  CA  GLN   275     213.621 -18.723   4.209  1.00  0.00      A   
ATOM   2769  CB  GLN   275     212.446 -17.751   4.297  1.00  0.00      A   
ATOM   2770  CG  GLN   275     211.290 -18.077   3.357  1.00  0.00      A   
ATOM   2771  CD  GLN   275     210.145 -17.075   3.421  1.00  0.00      A   
ATOM   2772  OE1 GLN   275     210.335 -15.862   3.384  1.00  0.00      A   
ATOM   2773  NE2 GLN   275     208.902 -17.526   3.506  1.00  0.00      A   
ATOM   2774 HE21 GLN   275     208.744 -18.495   3.522  1.00  0.00      A   
ATOM   2775 HE22 GLN   275     208.193 -16.854   3.547  1.00  0.00      A   
ATOM   2776  C   GLN   275     214.854 -18.092   4.844  1.00  0.00      A   
ATOM   2777  O   GLN   275     215.756 -17.642   4.130  1.00  0.00      A   
ATOM   2778  N   TYR   276     214.925 -18.109   6.183  1.00  0.00      A   
ATOM   2779  H   TYR   276     214.155 -18.459   6.688  1.00  0.00      A   
ATOM   2780  CA  TYR   276     216.083 -17.610   6.918  1.00  0.00      A   
ATOM   2781  CB  TYR   276     215.813 -17.705   8.425  1.00  0.00      A   
ATOM   2782  CG  TYR   276     216.881 -17.071   9.309  1.00  0.00      A   
ATOM   2783  CD1 TYR   276     217.675 -17.873  10.107  1.00  0.00      A   
ATOM   2784  CE1 TYR   276     218.647 -17.307  10.904  1.00  0.00      A   
ATOM   2785  CD2 TYR   276     217.055 -15.699   9.312  1.00  0.00      A   
ATOM   2786  CE2 TYR   276     218.027 -15.129  10.108  1.00  0.00      A   
ATOM   2787  CZ  TYR   276     218.815 -15.938  10.898  1.00  0.00      A   
ATOM   2788  OH  TYR   276     219.786 -15.365  11.696  1.00  0.00      A   
ATOM   2789  HH  TYR   276     220.259 -16.050  12.175  1.00  0.00      A   
ATOM   2790  C   TYR   276     217.370 -18.345   6.540  1.00  0.00      A   
ATOM   2791  O   TYR   276     218.389 -17.707   6.266  1.00  0.00      A   
ATOM   2792  N   GLU   277     217.333 -19.683   6.483  1.00  0.00      A   
ATOM   2793  H   GLU   277     216.508 -20.135   6.769  1.00  0.00      A   
ATOM   2794  CA  GLU   277     218.473 -20.483   6.046  1.00  0.00      A   
ATOM   2795  CB  GLU   277     218.168 -21.974   6.154  1.00  0.00      A   
ATOM   2796  CG  GLU   277     217.966 -22.472   7.583  1.00  0.00      A   
ATOM   2797  CD  GLU   277     217.631 -23.954   7.664  1.00  0.00      A   
ATOM   2798  OE1 GLU   277     216.518 -24.344   7.299  1.00  0.00      A   
ATOM   2799  OE2 GLU   277     218.490 -24.736   8.069  1.00  0.00      A   
ATOM   2800  C   GLU   277     218.918 -20.159   4.622  1.00  0.00      A   
ATOM   2801  O   GLU   277     220.118 -20.055   4.357  1.00  0.00      A   
ATOM   2802  N   SER   278     217.962 -19.961   3.704  1.00  0.00      A   
ATOM   2803  H   SER   278     217.023 -20.074   3.970  1.00  0.00      A   
ATOM   2804  CA  SER   278     218.274 -19.590   2.330  1.00  0.00      A   
ATOM   2805  CB  SER   278     217.019 -19.594   1.463  1.00  0.00      A   
ATOM   2806  OG  SER   278     216.331 -20.837   1.532  1.00  0.00      A   
ATOM   2807  HG  SER   278     215.775 -20.829   2.323  1.00  0.00      A   
ATOM   2808  C   SER   278     218.958 -18.230   2.231  1.00  0.00      A   
ATOM   2809  O   SER   278     220.015 -18.125   1.604  1.00  0.00      A   
ATOM   2810  N   VAL   279     218.412 -17.191   2.881  1.00  0.00      A   
ATOM   2811  H   VAL   279     217.592 -17.333   3.408  1.00  0.00      A   
ATOM   2812  CA  VAL   279     219.000 -15.856   2.828  1.00  0.00      A   
ATOM   2813  CB  VAL   279     217.953 -14.784   3.258  1.00  0.00      A   
ATOM   2814  CG1 VAL   279     217.676 -14.752   4.757  1.00  0.00      A   
ATOM   2815  CG2 VAL   279     218.325 -13.407   2.729  1.00  0.00      A   
ATOM   2816  C   VAL   279     220.326 -15.750   3.590  1.00  0.00      A   
ATOM   2817  O   VAL   279     221.154 -14.885   3.290  1.00  0.00      A   
ATOM   2818  N   ALA   280     220.548 -16.613   4.590  1.00  0.00      A   
ATOM   2819  H   ALA   280     219.800 -17.158   4.924  1.00  0.00      A   
ATOM   2820  CA  ALA   280     221.843 -16.713   5.249  1.00  0.00      A   
ATOM   2821  CB  ALA   280     221.702 -17.485   6.555  1.00  0.00      A   
ATOM   2822  C   ALA   280     222.906 -17.412   4.405  1.00  0.00      A   
ATOM   2823  O   ALA   280     224.046 -16.948   4.346  1.00  0.00      A   
ATOM   2824  N   ALA   281     222.567 -18.528   3.747  1.00  0.00      A   
ATOM   2825  H   ALA   281     221.649 -18.873   3.831  1.00  0.00      A   
ATOM   2826  CA  ALA   281     223.529 -19.262   2.934  1.00  0.00      A   
ATOM   2827  CB  ALA   281     223.087 -20.715   2.790  1.00  0.00      A   
ATOM   2828  C   ALA   281     223.746 -18.688   1.537  1.00  0.00      A   
ATOM   2829  O   ALA   281     224.864 -18.293   1.189  1.00  0.00      A   
ATOM   2830  N   LYS   282     222.693 -18.590   0.718  1.00  0.00      A   
ATOM   2831  H   LYS   282     221.788 -18.711   1.082  1.00  0.00      A   
ATOM   2832  CA  LYS   282     222.836 -18.192  -0.676  1.00  0.00      A   
ATOM   2833  CB  LYS   282     221.751 -18.849  -1.539  1.00  0.00      A   
ATOM   2834  CG  LYS   282     221.708 -20.376  -1.512  1.00  0.00      A   
ATOM   2835  CD  LYS   282     222.946 -21.043  -2.107  1.00  0.00      A   
ATOM   2836  CE  LYS   282     222.731 -22.544  -2.018  1.00  0.00      A   
ATOM   2837  NZ  LYS   282     223.816 -23.319  -2.594  1.00  0.00      A   
ATOM   2838  HZ1 LYS   282     224.741 -23.170  -2.100  1.00  0.00      A   
ATOM   2839  HZ2 LYS   282     223.944 -23.091  -3.596  1.00  0.00      A   
ATOM   2840  HZ3 LYS   282     223.594 -24.346  -2.501  1.00  0.00      A   
ATOM   2841  C   LYS   282     222.804 -16.670  -0.789  1.00  0.00      A   
ATOM   2842  O   LYS   282     221.829 -16.041  -1.209  1.00  0.00      A   
ATOM   2843  N   ASN   283     223.926 -16.081  -0.380  1.00  0.00      A   
ATOM   2844  H   ASN   283     224.694 -16.645  -0.129  1.00  0.00      A   
ATOM   2845  CA  ASN   283     224.085 -14.638  -0.300  1.00  0.00      A   
ATOM   2846  CB  ASN   283     223.794 -14.211   1.142  1.00  0.00      A   
ATOM   2847  CG  ASN   283     223.345 -12.765   1.308  1.00  0.00      A   
ATOM   2848  OD1 ASN   283     223.875 -11.835   0.702  1.00  0.00      A   
ATOM   2849  ND2 ASN   283     222.345 -12.523   2.142  1.00  0.00      A   
ATOM   2850 HD21 ASN   283     221.937 -13.289   2.609  1.00  0.00      A   
ATOM   2851 HD22 ASN   283     222.062 -11.595   2.252  1.00  0.00      A   
ATOM   2852  C   ASN   283     225.531 -14.311  -0.675  1.00  0.00      A   
ATOM   2853  O   ASN   283     226.333 -15.227  -0.893  1.00  0.00      A   
ATOM   2854  N   LEU   284     225.916 -13.033  -0.759  1.00  0.00      A   
ATOM   2855  H   LEU   284     225.270 -12.330  -0.525  1.00  0.00      A   
ATOM   2856  CA  LEU   284     227.272 -12.640  -1.125  1.00  0.00      A   
ATOM   2857  CB  LEU   284     227.292 -11.178  -1.584  1.00  0.00      A   
ATOM   2858  CG  LEU   284     226.512 -10.780  -2.834  1.00  0.00      A   
ATOM   2859  CD1 LEU   284     226.527  -9.270  -2.999  1.00  0.00      A   
ATOM   2860  CD2 LEU   284     227.072 -11.461  -4.075  1.00  0.00      A   
ATOM   2861  C   LEU   284     228.273 -12.882   0.004  1.00  0.00      A   
ATOM   2862  O   LEU   284     228.663 -11.990   0.762  1.00  0.00      A   
ATOM   2863  N   GLN   285     228.651 -14.154   0.132  1.00  0.00      A   
ATOM   2864  H   GLN   285     228.242 -14.813  -0.471  1.00  0.00      A   
ATOM   2865  CA  GLN   285     229.616 -14.591   1.127  1.00  0.00      A   
ATOM   2866  CB  GLN   285     229.167 -15.924   1.737  1.00  0.00      A   
ATOM   2867  CG  GLN   285     229.044 -17.121   0.795  1.00  0.00      A   
ATOM   2868  CD  GLN   285     228.759 -18.415   1.540  1.00  0.00      A   
ATOM   2869  OE1 GLN   285     229.660 -19.207   1.823  1.00  0.00      A   
ATOM   2870  NE2 GLN   285     227.516 -18.710   1.887  1.00  0.00      A   
ATOM   2871 HE21 GLN   285     226.774 -18.127   1.606  1.00  0.00      A   
ATOM   2872 HE22 GLN   285     227.377 -19.504   2.442  1.00  0.00      A   
ATOM   2873  C   GLN   285     231.038 -14.680   0.576  1.00  0.00      A   
ATOM   2874  O   GLN   285     231.263 -14.510  -0.627  1.00  0.00      A   
ATOM   2875  N   GLU   286     232.024 -14.969   1.435  1.00  0.00      A   
ATOM   2876  H   GLU   286     231.798 -15.204   2.362  1.00  0.00      A   
ATOM   2877  CA  GLU   286     233.418 -15.034   1.016  1.00  0.00      A   
ATOM   2878  CB  GLU   286     234.351 -14.938   2.223  1.00  0.00      A   
ATOM   2879  CG  GLU   286     234.236 -13.633   3.004  1.00  0.00      A   
ATOM   2880  CD  GLU   286     235.065 -13.589   4.281  1.00  0.00      A   
ATOM   2881  OE1 GLU   286     236.094 -12.913   4.294  1.00  0.00      A   
ATOM   2882  OE2 GLU   286     234.652 -14.190   5.275  1.00  0.00      A   
ATOM   2883  C   GLU   286     233.692 -16.306   0.218  1.00  0.00      A   
ATOM   2884  O   GLU   286     234.010 -17.372   0.755  1.00  0.00      A   
ATOM   2885  N   ALA   287     233.475 -16.204  -1.093  1.00  0.00      A   
ATOM   2886  H   ALA   287     233.011 -15.400  -1.417  1.00  0.00      A   
ATOM   2887  CA  ALA   287     233.821 -17.269  -2.021  1.00  0.00      A   
ATOM   2888  CB  ALA   287     233.153 -17.014  -3.365  1.00  0.00      A   
ATOM   2889  C   ALA   287     235.325 -17.355  -2.257  1.00  0.00      A   
ATOM   2890  O   ALA   287     236.003 -16.339  -2.434  1.00  0.00      A   
ATOM   2891  N   GLU   288     235.843 -18.588  -2.304  1.00  0.00      A   
ATOM   2892  H   GLU   288     235.213 -19.331  -2.199  1.00  0.00      A   
ATOM   2893  CA  GLU   288     237.271 -18.865  -2.455  1.00  0.00      A   
ATOM   2894  CB  GLU   288     237.560 -20.378  -2.462  1.00  0.00      A   
ATOM   2895  CG  GLU   288     236.931 -21.252  -3.559  1.00  0.00      A   
ATOM   2896  CD  GLU   288     235.568 -21.863  -3.248  1.00  0.00      A   
ATOM   2897  OE1 GLU   288     235.443 -23.083  -3.318  1.00  0.00      A   
ATOM   2898  OE2 GLU   288     234.630 -21.121  -2.942  1.00  0.00      A   
ATOM   2899  C   GLU   288     237.984 -18.189  -3.628  1.00  0.00      A   
ATOM   2900  O   GLU   288     239.192 -17.956  -3.579  1.00  0.00      A   
ATOM   2901  N   GLU   289     237.240 -17.817  -4.677  1.00  0.00      A   
ATOM   2902  H   GLU   289     236.289 -18.059  -4.663  1.00  0.00      A   
ATOM   2903  CA  GLU   289     237.769 -17.060  -5.809  1.00  0.00      A   
ATOM   2904  CB  GLU   289     236.692 -16.911  -6.885  1.00  0.00      A   
ATOM   2905  CG  GLU   289     236.457 -18.140  -7.780  1.00  0.00      A   
ATOM   2906  CD  GLU   289     236.132 -19.458  -7.081  1.00  0.00      A   
ATOM   2907  OE1 GLU   289     236.736 -20.474  -7.433  1.00  0.00      A   
ATOM   2908  OE2 GLU   289     235.300 -19.476  -6.169  1.00  0.00      A   
ATOM   2909  C   GLU   289     238.347 -15.695  -5.435  1.00  0.00      A   
ATOM   2910  O   GLU   289     239.269 -15.203  -6.095  1.00  0.00      A   
ATOM   2911  N   TRP   290     237.838 -15.085  -4.354  1.00  0.00      A   
ATOM   2912  H   TRP   290     237.057 -15.481  -3.905  1.00  0.00      A   
ATOM   2913  CA  TRP   290     238.428 -13.878  -3.789  1.00  0.00      A   
ATOM   2914  CB  TRP   290     237.529 -13.331  -2.671  1.00  0.00      A   
ATOM   2915  CG  TRP   290     238.026 -12.046  -2.015  1.00  0.00      A   
ATOM   2916  CD2 TRP   290     238.471 -11.900  -0.729  1.00  0.00      A   
ATOM   2917  CE2 TRP   290     238.800 -10.583  -0.682  1.00  0.00      A   
ATOM   2918  CE3 TRP   290     238.346 -12.665   0.405  1.00  0.00      A   
ATOM   2919  CD1 TRP   290     238.096 -10.849  -2.700  1.00  0.00      A   
ATOM   2920  NE1 TRP   290     238.572  -9.964  -1.846  1.00  0.00      A   
ATOM   2921  HE1 TRP   290     238.741  -9.019  -2.043  1.00  0.00      A   
ATOM   2922  CZ2 TRP   290     239.046  -9.907   0.487  1.00  0.00      A   
ATOM   2923  CZ3 TRP   290     238.610 -12.016   1.602  1.00  0.00      A   
ATOM   2924  CH2 TRP   290     238.955 -10.667   1.643  1.00  0.00      A   
ATOM   2925  C   TRP   290     239.828 -14.189  -3.264  1.00  0.00      A   
ATOM   2926  O   TRP   290     240.778 -13.456  -3.545  1.00  0.00      A   
ATOM   2927  N   TYR   291     239.979 -15.312  -2.552  1.00  0.00      A   
ATOM   2928  H   TYR   291     239.202 -15.891  -2.408  1.00  0.00      A   
ATOM   2929  CA  TYR   291     241.277 -15.740  -2.052  1.00  0.00      A   
ATOM   2930  CB  TYR   291     241.134 -16.851  -1.019  1.00  0.00      A   
ATOM   2931  CG  TYR   291     240.816 -16.279   0.351  1.00  0.00      A   
ATOM   2932  CD1 TYR   291     239.578 -16.471   0.932  1.00  0.00      A   
ATOM   2933  CE1 TYR   291     239.300 -15.888   2.152  1.00  0.00      A   
ATOM   2934  CD2 TYR   291     241.780 -15.530   0.993  1.00  0.00      A   
ATOM   2935  CE2 TYR   291     241.504 -14.943   2.204  1.00  0.00      A   
ATOM   2936  CZ  TYR   291     240.263 -15.117   2.770  1.00  0.00      A   
ATOM   2937  OH  TYR   291     239.988 -14.471   3.957  1.00  0.00      A   
ATOM   2938  HH  TYR   291     240.609 -13.738   4.044  1.00  0.00      A   
ATOM   2939  C   TYR   291     242.257 -16.135  -3.142  1.00  0.00      A   
ATOM   2940  O   TYR   291     243.440 -15.819  -3.037  1.00  0.00      A   
ATOM   2941  N   LYS   292     241.784 -16.787  -4.211  1.00  0.00      A   
ATOM   2942  H   LYS   292     240.864 -17.131  -4.167  1.00  0.00      A   
ATOM   2943  CA  LYS   292     242.596 -17.049  -5.397  1.00  0.00      A   
ATOM   2944  CB  LYS   292     241.794 -17.852  -6.420  1.00  0.00      A   
ATOM   2945  CG  LYS   292     241.419 -19.251  -5.946  1.00  0.00      A   
ATOM   2946  CD  LYS   292     240.498 -19.922  -6.954  1.00  0.00      A   
ATOM   2947  CE  LYS   292     240.117 -21.310  -6.463  1.00  0.00      A   
ATOM   2948  NZ  LYS   292     239.200 -21.950  -7.389  1.00  0.00      A   
ATOM   2949  HZ1 LYS   292     239.631 -21.997  -8.333  1.00  0.00      A   
ATOM   2950  HZ2 LYS   292     238.300 -21.409  -7.450  1.00  0.00      A   
ATOM   2951  HZ3 LYS   292     238.985 -22.911  -7.059  1.00  0.00      A   
ATOM   2952  C   LYS   292     243.121 -15.764  -6.038  1.00  0.00      A   
ATOM   2953  O   LYS   292     244.292 -15.678  -6.417  1.00  0.00      A   
ATOM   2954  N   SER   293     242.267 -14.736  -6.124  1.00  0.00      A   
ATOM   2955  H   SER   293     241.333 -14.879  -5.854  1.00  0.00      A   
ATOM   2956  CA  SER   293     242.669 -13.423  -6.615  1.00  0.00      A   
ATOM   2957  CB  SER   293     241.436 -12.547  -6.817  1.00  0.00      A   
ATOM   2958  OG  SER   293     240.474 -13.161  -7.668  1.00  0.00      A   
ATOM   2959  HG  SER   293     240.023 -13.878  -7.202  1.00  0.00      A   
ATOM   2960  C   SER   293     243.663 -12.725  -5.684  1.00  0.00      A   
ATOM   2961  O   SER   293     244.631 -12.109  -6.139  1.00  0.00      A   
ATOM   2962  N   LYS   294     243.450 -12.842  -4.366  1.00  0.00      A   
ATOM   2963  H   LYS   294     242.636 -13.304  -4.067  1.00  0.00      A   
ATOM   2964  CA  LYS   294     244.341 -12.285  -3.352  1.00  0.00      A   
ATOM   2965  CB  LYS   294     243.666 -12.447  -1.986  1.00  0.00      A   
ATOM   2966  CG  LYS   294     244.200 -11.576  -0.856  1.00  0.00      A   
ATOM   2967  CD  LYS   294     243.243 -11.641   0.331  1.00  0.00      A   
ATOM   2968  CE  LYS   294     243.708 -10.694   1.427  1.00  0.00      A   
ATOM   2969  NZ  LYS   294     242.698 -10.521   2.457  1.00  0.00      A   
ATOM   2970  HZ1 LYS   294     242.507 -11.408   3.002  1.00  0.00      A   
ATOM   2971  HZ2 LYS   294     241.809 -10.207   2.021  1.00  0.00      A   
ATOM   2972  HZ3 LYS   294     243.021  -9.804   3.134  1.00  0.00      A   
ATOM   2973  C   LYS   294     245.722 -12.943  -3.402  1.00  0.00      A   
ATOM   2974  O   LYS   294     246.744 -12.255  -3.311  1.00  0.00      A   
ATOM   2975  N   PHE   295     245.767 -14.271  -3.593  1.00  0.00      A   
ATOM   2976  H   PHE   295     244.932 -14.780  -3.522  1.00  0.00      A   
ATOM   2977  CA  PHE   295     247.003 -14.993  -3.880  1.00  0.00      A   
ATOM   2978  CB  PHE   295     246.769 -16.491  -4.076  1.00  0.00      A   
ATOM   2979  CG  PHE   295     246.667 -17.316  -2.803  1.00  0.00      A   
ATOM   2980  CD1 PHE   295     247.701 -17.314  -1.886  1.00  0.00      A   
ATOM   2981  CD2 PHE   295     245.558 -18.111  -2.594  1.00  0.00      A   
ATOM   2982  CE1 PHE   295     247.626 -18.119  -0.770  1.00  0.00      A   
ATOM   2983  CE2 PHE   295     245.491 -18.909  -1.474  1.00  0.00      A   
ATOM   2984  CZ  PHE   295     246.522 -18.916  -0.563  1.00  0.00      A   
ATOM   2985  C   PHE   295     247.710 -14.470  -5.120  1.00  0.00      A   
ATOM   2986  O   PHE   295     248.888 -14.123  -5.041  1.00  0.00      A   
ATOM   2987  N   ALA   296     247.001 -14.370  -6.255  1.00  0.00      A   
ATOM   2988  H   ALA   296     246.065 -14.678  -6.252  1.00  0.00      A   
ATOM   2989  CA  ALA   296     247.571 -13.855  -7.496  1.00  0.00      A   
ATOM   2990  CB  ALA   296     246.494 -13.786  -8.570  1.00  0.00      A   
ATOM   2991  C   ALA   296     248.192 -12.468  -7.360  1.00  0.00      A   
ATOM   2992  O   ALA   296     249.308 -12.240  -7.834  1.00  0.00      A   
ATOM   2993  N   ASP   297     247.506 -11.547  -6.667  1.00  0.00      A   
ATOM   2994  H   ASP   297     246.596 -11.775  -6.368  1.00  0.00      A   
ATOM   2995  CA  ASP   297     248.050 -10.223  -6.378  1.00  0.00      A   
ATOM   2996  CB  ASP   297     247.001  -9.342  -5.697  1.00  0.00      A   
ATOM   2997  CG  ASP   297     247.484  -7.928  -5.387  1.00  0.00      A   
ATOM   2998  OD1 ASP   297     247.590  -7.119  -6.308  1.00  0.00      A   
ATOM   2999  OD2 ASP   297     247.729  -7.635  -4.218  1.00  0.00      A   
ATOM   3000  C   ASP   297     249.321 -10.262  -5.533  1.00  0.00      A   
ATOM   3001  O   ASP   297     250.269  -9.526  -5.818  1.00  0.00      A   
ATOM   3002  N   LEU   298     249.358 -11.115  -4.501  1.00  0.00      A   
ATOM   3003  H   LEU   298     248.558 -11.651  -4.292  1.00  0.00      A   
ATOM   3004  CA  LEU   298     250.548 -11.276  -3.672  1.00  0.00      A   
ATOM   3005  CB  LEU   298     250.215 -12.132  -2.447  1.00  0.00      A   
ATOM   3006  CG  LEU   298     251.240 -12.307  -1.326  1.00  0.00      A   
ATOM   3007  CD1 LEU   298     251.614 -10.974  -0.694  1.00  0.00      A   
ATOM   3008  CD2 LEU   298     250.677 -13.231  -0.264  1.00  0.00      A   
ATOM   3009  C   LEU   298     251.714 -11.870  -4.462  1.00  0.00      A   
ATOM   3010  O   LEU   298     252.844 -11.388  -4.354  1.00  0.00      A   
ATOM   3011  N   SER   299     251.460 -12.892  -5.290  1.00  0.00      A   
ATOM   3012  H   SER   299     250.571 -13.310  -5.276  1.00  0.00      A   
ATOM   3013  CA  SER   299     252.465 -13.450  -6.184  1.00  0.00      A   
ATOM   3014  CB  SER   299     251.911 -14.678  -6.896  1.00  0.00      A   
ATOM   3015  OG  SER   299     251.525 -15.682  -5.965  1.00  0.00      A   
ATOM   3016  HG  SER   299     252.274 -15.910  -5.408  1.00  0.00      A   
ATOM   3017  C   SER   299     252.998 -12.448  -7.203  1.00  0.00      A   
ATOM   3018  O   SER   299     254.195 -12.465  -7.494  1.00  0.00      A   
ATOM   3019  N   GLU   300     252.153 -11.558  -7.744  1.00  0.00      A   
ATOM   3020  H   GLU   300     251.188 -11.664  -7.579  1.00  0.00      A   
ATOM   3021  CA  GLU   300     252.611 -10.468  -8.601  1.00  0.00      A   
ATOM   3022  CB  GLU   300     251.433  -9.699  -9.191  1.00  0.00      A   
ATOM   3023  CG  GLU   300     250.639 -10.497 -10.220  1.00  0.00      A   
ATOM   3024  CD  GLU   300     249.394  -9.782 -10.721  1.00  0.00      A   
ATOM   3025  OE1 GLU   300     248.341  -9.905 -10.093  1.00  0.00      A   
ATOM   3026  OE2 GLU   300     249.474  -9.107 -11.747  1.00  0.00      A   
ATOM   3027  C   GLU   300     253.549  -9.502  -7.882  1.00  0.00      A   
ATOM   3028  O   GLU   300     254.616  -9.173  -8.408  1.00  0.00      A   
ATOM   3029  N   ALA   301     253.189  -9.067  -6.666  1.00  0.00      A   
ATOM   3030  H   ALA   301     252.305  -9.326  -6.315  1.00  0.00      A   
ATOM   3031  CA  ALA   301     254.052  -8.210  -5.857  1.00  0.00      A   
ATOM   3032  CB  ALA   301     253.350  -7.871  -4.548  1.00  0.00      A   
ATOM   3033  C   ALA   301     255.396  -8.857  -5.521  1.00  0.00      A   
ATOM   3034  O   ALA   301     256.452  -8.226  -5.640  1.00  0.00      A   
ATOM   3035  N   ALA   302     255.364 -10.139  -5.135  1.00  0.00      A   
ATOM   3036  H   ALA   302     254.488 -10.561  -4.983  1.00  0.00      A   
ATOM   3037  CA  ALA   302     256.573 -10.918  -4.903  1.00  0.00      A   
ATOM   3038  CB  ALA   302     256.205 -12.313  -4.415  1.00  0.00      A   
ATOM   3039  C   ALA   302     257.430 -11.066  -6.157  1.00  0.00      A   
ATOM   3040  O   ALA   302     258.650 -10.916  -6.086  1.00  0.00      A   
ATOM   3041  N   ASN   303     256.813 -11.320  -7.321  1.00  0.00      A   
ATOM   3042  H   ASN   303     255.841 -11.471  -7.312  1.00  0.00      A   
ATOM   3043  CA  ASN   303     257.520 -11.400  -8.596  1.00  0.00      A   
ATOM   3044  CB  ASN   303     256.563 -11.819  -9.715  1.00  0.00      A   
ATOM   3045  CG  ASN   303     257.209 -11.967 -11.088  1.00  0.00      A   
ATOM   3046  OD1 ASN   303     256.948 -11.190 -12.002  1.00  0.00      A   
ATOM   3047  ND2 ASN   303     258.061 -12.958 -11.310  1.00  0.00      A   
ATOM   3048 HD21 ASN   303     258.264 -13.587 -10.588  1.00  0.00      A   
ATOM   3049 HD22 ASN   303     258.456 -13.001 -12.205  1.00  0.00      A   
ATOM   3050  C   ASN   303     258.223 -10.094  -8.954  1.00  0.00      A   
ATOM   3051  O   ASN   303     259.379 -10.123  -9.379  1.00  0.00      A   
ATOM   3052  N   ARG   304     257.566  -8.944  -8.751  1.00  0.00      A   
ATOM   3053  H   ARG   304     256.617  -8.984  -8.489  1.00  0.00      A   
ATOM   3054  CA  ARG   304     258.199  -7.641  -8.942  1.00  0.00      A   
ATOM   3055  CB  ARG   304     257.201  -6.508  -8.715  1.00  0.00      A   
ATOM   3056  CG  ARG   304     256.108  -6.433  -9.776  1.00  0.00      A   
ATOM   3057  CD  ARG   304     255.121  -5.306  -9.487  1.00  0.00      A   
ATOM   3058  NE  ARG   304     255.734  -3.988  -9.585  1.00  0.00      A   
ATOM   3059  HE  ARG   304     256.213  -3.652  -8.800  1.00  0.00      A   
ATOM   3060  CZ  ARG   304     255.674  -3.233 -10.686  1.00  0.00      A   
ATOM   3061  NH1 ARG   304     255.038  -3.640 -11.781  1.00  0.00      A   
ATOM   3062 HH11 ARG   304     254.595  -4.537 -11.783  1.00  0.00      A   
ATOM   3063 HH12 ARG   304     254.990  -3.083 -12.609  1.00  0.00      A   
ATOM   3064  NH2 ARG   304     256.270  -2.048 -10.675  1.00  0.00      A   
ATOM   3065 HH21 ARG   304     256.749  -1.748  -9.850  1.00  0.00      A   
ATOM   3066 HH22 ARG   304     256.260  -1.441 -11.468  1.00  0.00      A   
ATOM   3067  C   ARG   304     259.422  -7.436  -8.053  1.00  0.00      A   
ATOM   3068  O   ARG   304     260.484  -7.035  -8.537  1.00  0.00      A   
ATOM   3069  N   ASN   305     259.318  -7.759  -6.756  1.00  0.00      A   
ATOM   3070  H   ASN   305     258.442  -8.053  -6.413  1.00  0.00      A   
ATOM   3071  CA  ASN   305     260.452  -7.657  -5.838  1.00  0.00      A   
ATOM   3072  CB  ASN   305     259.977  -7.853  -4.395  1.00  0.00      A   
ATOM   3073  CG  ASN   305     260.879  -7.278  -3.303  1.00  0.00      A   
ATOM   3074  OD1 ASN   305     260.392  -6.622  -2.384  1.00  0.00      A   
ATOM   3075  ND2 ASN   305     262.196  -7.446  -3.293  1.00  0.00      A   
ATOM   3076 HD21 ASN   305     262.686  -7.094  -2.520  1.00  0.00      A   
ATOM   3077 HD22 ASN   305     262.634  -7.873  -4.061  1.00  0.00      A   
ATOM   3078  C   ASN   305     261.555  -8.666  -6.169  1.00  0.00      A   
ATOM   3079  O   ASN   305     262.738  -8.398  -5.933  1.00  0.00      A   
ATOM   3080  N   ASN   306     261.203  -9.839  -6.706  1.00  0.00      A   
ATOM   3081  H   ASN   306     260.245 -10.046  -6.787  1.00  0.00      A   
ATOM   3082  CA  ASN   306     262.174 -10.849  -7.115  1.00  0.00      A   
ATOM   3083  CB  ASN   306     261.452 -12.191  -7.240  1.00  0.00      A   
ATOM   3084  CG  ASN   306     262.356 -13.413  -7.196  1.00  0.00      A   
ATOM   3085  OD1 ASN   306     262.524 -14.119  -8.188  1.00  0.00      A   
ATOM   3086  ND2 ASN   306     262.953 -13.743  -6.059  1.00  0.00      A   
ATOM   3087 HD21 ASN   306     262.779 -13.195  -5.258  1.00  0.00      A   
ATOM   3088 HD22 ASN   306     263.545 -14.520  -6.071  1.00  0.00      A   
ATOM   3089  C   ASN   306     262.889 -10.477  -8.416  1.00  0.00      A   
ATOM   3090  O   ASN   306     264.053 -10.832  -8.630  1.00  0.00      A   
ATOM   3091  N   ASP   307     262.206  -9.750  -9.310  1.00  0.00      A   
ATOM   3092  H   ASP   307     261.238  -9.638  -9.178  1.00  0.00      A   
ATOM   3093  CA  ASP   307     262.832  -9.171 -10.495  1.00  0.00      A   
ATOM   3094  CB  ASP   307     261.771  -8.729 -11.508  1.00  0.00      A   
ATOM   3095  CG  ASP   307     262.338  -8.095 -12.775  1.00  0.00      A   
ATOM   3096  OD1 ASP   307     262.781  -8.825 -13.660  1.00  0.00      A   
ATOM   3097  OD2 ASP   307     262.324  -6.867 -12.878  1.00  0.00      A   
ATOM   3098  C   ASP   307     263.737  -7.992 -10.151  1.00  0.00      A   
ATOM   3099  O   ASP   307     264.781  -7.807 -10.780  1.00  0.00      A   
ATOM   3100  N   ALA   308     263.330  -7.160  -9.185  1.00  0.00      A   
ATOM   3101  H   ALA   308     262.416  -7.259  -8.833  1.00  0.00      A   
ATOM   3102  CA  ALA   308     264.161  -6.066  -8.695  1.00  0.00      A   
ATOM   3103  CB  ALA   308     263.374  -5.227  -7.698  1.00  0.00      A   
ATOM   3104  C   ALA   308     265.437  -6.539  -8.005  1.00  0.00      A   
ATOM   3105  O   ALA   308     266.519  -5.999  -8.257  1.00  0.00      A   
ATOM   3106  N   LEU   309     265.321  -7.580  -7.165  1.00  0.00      A   
ATOM   3107  H   LEU   309     264.420  -7.929  -6.981  1.00  0.00      A   
ATOM   3108  CA  LEU   309     266.454  -8.174  -6.459  1.00  0.00      A   
ATOM   3109  CB  LEU   309     265.993  -9.388  -5.649  1.00  0.00      A   
ATOM   3110  CG  LEU   309     266.981 -10.080  -4.710  1.00  0.00      A   
ATOM   3111  CD1 LEU   309     267.404  -9.145  -3.590  1.00  0.00      A   
ATOM   3112  CD2 LEU   309     266.370 -11.343  -4.131  1.00  0.00      A   
ATOM   3113  C   LEU   309     267.605  -8.571  -7.378  1.00  0.00      A   
ATOM   3114  O   LEU   309     268.759  -8.260  -7.082  1.00  0.00      A   
ATOM   3115  N   ARG   310     267.299  -9.218  -8.511  1.00  0.00      A   
ATOM   3116  H   ARG   310     266.365  -9.483  -8.653  1.00  0.00      A   
ATOM   3117  CA  ARG   310     268.291  -9.563  -9.525  1.00  0.00      A   
ATOM   3118  CB  ARG   310     267.603 -10.185 -10.732  1.00  0.00      A   
ATOM   3119  CG  ARG   310     267.109 -11.602 -10.510  1.00  0.00      A   
ATOM   3120  CD  ARG   310     266.238 -11.993 -11.695  1.00  0.00      A   
ATOM   3121  NE  ARG   310     265.874 -13.402 -11.687  1.00  0.00      A   
ATOM   3122  HE  ARG   310     266.352 -13.992 -12.306  1.00  0.00      A   
ATOM   3123  CZ  ARG   310     264.939 -13.924 -10.889  1.00  0.00      A   
ATOM   3124  NH1 ARG   310     264.289 -13.208  -9.977  1.00  0.00      A   
ATOM   3125 HH11 ARG   310     263.598 -13.638  -9.381  1.00  0.00      A   
ATOM   3126 HH12 ARG   310     264.490 -12.233  -9.796  1.00  0.00      A   
ATOM   3127  NH2 ARG   310     264.649 -15.211 -11.016  1.00  0.00      A   
ATOM   3128 HH21 ARG   310     265.126 -15.765 -11.697  1.00  0.00      A   
ATOM   3129 HH22 ARG   310     263.957 -15.641 -10.436  1.00  0.00      A   
ATOM   3130  C   ARG   310     269.130  -8.381  -9.999  1.00  0.00      A   
ATOM   3131  O   ARG   310     270.359  -8.454 -10.041  1.00  0.00      A   
ATOM   3132  N   GLN   311     268.461  -7.263 -10.300  1.00  0.00      A   
ATOM   3133  H   GLN   311     267.497  -7.236 -10.120  1.00  0.00      A   
ATOM   3134  CA  GLN   311     269.118  -6.064 -10.804  1.00  0.00      A   
ATOM   3135  CB  GLN   311     268.065  -5.095 -11.334  1.00  0.00      A   
ATOM   3136  CG  GLN   311     267.366  -5.648 -12.571  1.00  0.00      A   
ATOM   3137  CD  GLN   311     266.072  -4.937 -12.931  1.00  0.00      A   
ATOM   3138  OE1 GLN   311     266.051  -3.872 -13.543  1.00  0.00      A   
ATOM   3139  NE2 GLN   311     264.943  -5.519 -12.554  1.00  0.00      A   
ATOM   3140 HE21 GLN   311     265.003  -6.350 -12.034  1.00  0.00      A   
ATOM   3141 HE22 GLN   311     264.095  -5.113 -12.829  1.00  0.00      A   
ATOM   3142  C   GLN   311     269.986  -5.401  -9.740  1.00  0.00      A   
ATOM   3143  O   GLN   311     271.127  -5.013 -10.008  1.00  0.00      A   
ATOM   3144  N   ALA   312     269.464  -5.313  -8.510  1.00  0.00      A   
ATOM   3145  H   ALA   312     268.537  -5.616  -8.370  1.00  0.00      A   
ATOM   3146  CA  ALA   312     270.213  -4.775  -7.381  1.00  0.00      A   
ATOM   3147  CB  ALA   312     269.306  -4.719  -6.162  1.00  0.00      A   
ATOM   3148  C   ALA   312     271.445  -5.604  -7.022  1.00  0.00      A   
ATOM   3149  O   ALA   312     272.531  -5.054  -6.802  1.00  0.00      A   
ATOM   3150  N   ARG   313     271.312  -6.938  -6.988  1.00  0.00      A   
ATOM   3151  H   ARG   313     270.423  -7.333  -7.130  1.00  0.00      A   
ATOM   3152  CA  ARG   313     272.447  -7.816  -6.731  1.00  0.00      A   
ATOM   3153  CB  ARG   313     272.034  -9.254  -6.400  1.00  0.00      A   
ATOM   3154  CG  ARG   313     271.148  -9.445  -5.167  1.00  0.00      A   
ATOM   3155  CD  ARG   313     271.699  -8.840  -3.878  1.00  0.00      A   
ATOM   3156  NE  ARG   313     272.891  -9.502  -3.363  1.00  0.00      A   
ATOM   3157  HE  ARG   313     273.218 -10.298  -3.833  1.00  0.00      A   
ATOM   3158  CZ  ARG   313     273.516  -9.071  -2.263  1.00  0.00      A   
ATOM   3159  NH1 ARG   313     273.089  -8.011  -1.587  1.00  0.00      A   
ATOM   3160 HH11 ARG   313     272.276  -7.523  -1.903  1.00  0.00      A   
ATOM   3161 HH12 ARG   313     273.571  -7.637  -0.782  1.00  0.00      A   
ATOM   3162  NH2 ARG   313     274.603  -9.704  -1.841  1.00  0.00      A   
ATOM   3163 HH21 ARG   313     274.936 -10.516  -2.329  1.00  0.00      A   
ATOM   3164 HH22 ARG   313     275.038  -9.480  -0.964  1.00  0.00      A   
ATOM   3165  C   ARG   313     273.442  -7.830  -7.884  1.00  0.00      A   
ATOM   3166  O   ARG   313     274.642  -7.970  -7.642  1.00  0.00      A   
ATOM   3167  N   GLN   314     272.998  -7.679  -9.140  1.00  0.00      A   
ATOM   3168  H   GLN   314     272.029  -7.719  -9.311  1.00  0.00      A   
ATOM   3169  CA  GLN   314     273.906  -7.519 -10.271  1.00  0.00      A   
ATOM   3170  CB  GLN   314     273.130  -7.525 -11.596  1.00  0.00      A   
ATOM   3171  CG  GLN   314     273.940  -7.347 -12.886  1.00  0.00      A   
ATOM   3172  CD  GLN   314     275.003  -8.408 -13.143  1.00  0.00      A   
ATOM   3173  OE1 GLN   314     274.783  -9.382 -13.858  1.00  0.00      A   
ATOM   3174  NE2 GLN   314     276.197  -8.273 -12.578  1.00  0.00      A   
ATOM   3175 HE21 GLN   314     276.356  -7.503 -11.986  1.00  0.00      A   
ATOM   3176 HE22 GLN   314     276.862  -8.959 -12.785  1.00  0.00      A   
ATOM   3177  C   GLN   314     274.770  -6.266 -10.146  1.00  0.00      A   
ATOM   3178  O   GLN   314     275.991  -6.353 -10.318  1.00  0.00      A   
ATOM   3179  N   GLU   315     274.163  -5.114  -9.826  1.00  0.00      A   
ATOM   3180  H   GLU   315     273.179  -5.104  -9.768  1.00  0.00      A   
ATOM   3181  CA  GLU   315     274.904  -3.876  -9.598  1.00  0.00      A   
ATOM   3182  CB  GLU   315     273.952  -2.708  -9.363  1.00  0.00      A   
ATOM   3183  CG  GLU   315     273.062  -2.388 -10.562  1.00  0.00      A   
ATOM   3184  CD  GLU   315     272.066  -1.262 -10.325  1.00  0.00      A   
ATOM   3185  OE1 GLU   315     271.267  -1.345  -9.386  1.00  0.00      A   
ATOM   3186  OE2 GLU   315     272.083  -0.293 -11.082  1.00  0.00      A   
ATOM   3187  C   GLU   315     275.880  -3.981  -8.429  1.00  0.00      A   
ATOM   3188  O   GLU   315     277.032  -3.548  -8.528  1.00  0.00      A   
ATOM   3189  N   SER   316     275.429  -4.600  -7.330  1.00  0.00      A   
ATOM   3190  H   SER   316     274.487  -4.879  -7.304  1.00  0.00      A   
ATOM   3191  CA  SER   316     276.277  -4.850  -6.172  1.00  0.00      A   
ATOM   3192  CB  SER   316     275.457  -5.454  -5.034  1.00  0.00      A   
ATOM   3193  OG  SER   316     274.356  -4.626  -4.672  1.00  0.00      A   
ATOM   3194  HG  SER   316     273.690  -4.632  -5.373  1.00  0.00      A   
ATOM   3195  C   SER   316     277.472  -5.742  -6.505  1.00  0.00      A   
ATOM   3196  O   SER   316     278.606  -5.396  -6.167  1.00  0.00      A   
ATOM   3197  N   THR   317     277.264  -6.851  -7.230  1.00  0.00      A   
ATOM   3198  H   THR   317     276.345  -7.081  -7.480  1.00  0.00      A   
ATOM   3199  CA  THR   317     278.348  -7.743  -7.639  1.00  0.00      A   
ATOM   3200  CB  THR   317     277.786  -9.058  -8.233  1.00  0.00      A   
ATOM   3201  OG1 THR   317     276.874  -9.556  -7.259  1.00  0.00      A   
ATOM   3202  HG1 THR   317     275.998  -9.197  -7.463  1.00  0.00      A   
ATOM   3203  CG2 THR   317     278.846 -10.120  -8.503  1.00  0.00      A   
ATOM   3204  C   THR   317     279.331  -7.065  -8.594  1.00  0.00      A   
ATOM   3205  O   THR   317     280.536  -7.323  -8.516  1.00  0.00      A   
ATOM   3206  N   GLU   318     278.854  -6.173  -9.478  1.00  0.00      A   
ATOM   3207  H   GLU   318     277.879  -6.076  -9.574  1.00  0.00      A   
ATOM   3208  CA  GLU   318     279.733  -5.349 -10.304  1.00  0.00      A   
ATOM   3209  CB  GLU   318     278.932  -4.450 -11.240  1.00  0.00      A   
ATOM   3210  CG  GLU   318     278.279  -5.211 -12.388  1.00  0.00      A   
ATOM   3211  CD  GLU   318     277.352  -4.361 -13.243  1.00  0.00      A   
ATOM   3212  OE1 GLU   318     277.839  -3.602 -14.080  1.00  0.00      A   
ATOM   3213  OE2 GLU   318     276.137  -4.469 -13.076  1.00  0.00      A   
ATOM   3214  C   GLU   318     280.701  -4.512  -9.475  1.00  0.00      A   
ATOM   3215  O   GLU   318     281.896  -4.483  -9.778  1.00  0.00      A   
ATOM   3216  N   TYR   319     280.218  -3.858  -8.406  1.00  0.00      A   
ATOM   3217  H   TYR   319     279.245  -3.820  -8.261  1.00  0.00      A   
ATOM   3218  CA  TYR   319     281.121  -3.216  -7.459  1.00  0.00      A   
ATOM   3219  CB  TYR   319     280.425  -2.400  -6.374  1.00  0.00      A   
ATOM   3220  CG  TYR   319     279.870  -0.965  -6.673  1.00  0.00      A   
ATOM   3221  CD1 TYR   319     278.133  -0.952  -6.486  1.00  0.00      A   
ATOM   3222  CE1 TYR   319     277.217   0.493  -6.439  1.00  0.00      A   
ATOM   3223  CD2 TYR   319     280.684   1.907  -6.853  1.00  0.00      A   
ATOM   3224  CE2 TYR   319     279.243   2.852  -6.720  1.00  0.00      A   
ATOM   3225  CZ  TYR   319     277.703   2.137  -6.531  1.00  0.00      A   
ATOM   3226  OH  TYR   319     276.671   3.045  -6.407  1.00  0.00      A   
ATOM   3227  HH  TYR   319     276.073   2.751  -5.703  1.00  0.00      A   
ATOM   3228  C   TYR   319     282.034  -4.197  -6.740  1.00  0.00      A   
ATOM   3229  O   TYR   319     283.249  -4.006  -6.735  1.00  0.00      A   
ATOM   3230  N   ARG   320     281.481  -5.267  -6.153  1.00  0.00      A   
ATOM   3231  H   ARG   320     280.512  -5.398  -6.252  1.00  0.00      A   
ATOM   3232  CA  ARG   320     282.249  -6.228  -5.365  1.00  0.00      A   
ATOM   3233  CB  ARG   320     281.327  -7.272  -4.732  1.00  0.00      A   
ATOM   3234  CG  ARG   320     280.387  -6.667  -3.688  1.00  0.00      A   
ATOM   3235  CD  ARG   320     279.443  -7.680  -3.046  1.00  0.00      A   
ATOM   3236  NE  ARG   320     278.538  -8.299  -4.005  1.00  0.00      A   
ATOM   3237  HE  ARG   320     278.896  -8.547  -4.883  1.00  0.00      A   
ATOM   3238  CZ  ARG   320     277.252  -8.542  -3.742  1.00  0.00      A   
ATOM   3239  NH1 ARG   320     276.665  -8.156  -2.614  1.00  0.00      A   
ATOM   3240 HH11 ARG   320     277.149  -7.594  -1.929  1.00  0.00      A   
ATOM   3241 HH12 ARG   320     275.700  -8.399  -2.434  1.00  0.00      A   
ATOM   3242  NH2 ARG   320     276.518  -9.165  -4.654  1.00  0.00      A   
ATOM   3243 HH21 ARG   320     276.918  -9.431  -5.549  1.00  0.00      A   
ATOM   3244 HH22 ARG   320     275.546  -9.339  -4.505  1.00  0.00      A   
ATOM   3245  C   ARG   320     283.393  -6.899  -6.119  1.00  0.00      A   
ATOM   3246  O   ARG   320     284.443  -7.180  -5.536  1.00  0.00      A   
ATOM   3247  N   ARG   321     283.226  -7.139  -7.425  1.00  0.00      A   
ATOM   3248  H   ARG   321     282.330  -7.034  -7.818  1.00  0.00      A   
ATOM   3249  CA  ARG   321     284.329  -7.582  -8.263  1.00  0.00      A   
ATOM   3250  CB  ARG   321     283.804  -8.209  -9.563  1.00  0.00      A   
ATOM   3251  CG  ARG   321     284.875  -8.757 -10.513  1.00  0.00      A   
ATOM   3252  CD  ARG   321     285.731  -9.836  -9.849  1.00  0.00      A   
ATOM   3253  NE  ARG   321     286.922 -10.144 -10.629  1.00  0.00      A   
ATOM   3254  HE  ARG   321     286.873 -10.902 -11.247  1.00  0.00      A   
ATOM   3255  CZ  ARG   321     288.058  -9.442 -10.545  1.00  0.00      A   
ATOM   3256  NH1 ARG   321     288.189  -8.378  -9.752  1.00  0.00      A   
ATOM   3257 HH11 ARG   321     287.402  -7.995  -9.241  1.00  0.00      A   
ATOM   3258 HH12 ARG   321     289.015  -7.789  -9.779  1.00  0.00      A   
ATOM   3259  NH2 ARG   321     289.098  -9.837 -11.265  1.00  0.00      A   
ATOM   3260 HH21 ARG   321     289.018 -10.643 -11.852  1.00  0.00      A   
ATOM   3261 HH22 ARG   321     289.971  -9.350 -11.235  1.00  0.00      A   
ATOM   3262  C   ARG   321     285.332  -6.463  -8.548  1.00  0.00      A   
ATOM   3263  O   ARG   321     286.542  -6.700  -8.463  1.00  0.00      A   
ATOM   3264  N   GLN   322     284.880  -5.243  -8.866  1.00  0.00      A   
ATOM   3265  H   GLN   322     283.911  -5.067  -8.847  1.00  0.00      A   
ATOM   3266  CA  GLN   322     285.783  -4.154  -9.222  1.00  0.00      A   
ATOM   3267  CB  GLN   322     284.988  -3.013  -9.859  1.00  0.00      A   
ATOM   3268  CG  GLN   322     285.833  -1.917 -10.508  1.00  0.00      A   
ATOM   3269  CD  GLN   322     285.055  -0.917 -11.356  1.00  0.00      A   
ATOM   3270  OE1 GLN   322     283.866  -0.656 -11.171  1.00  0.00      A   
ATOM   3271  NE2 GLN   322     285.707  -0.305 -12.334  1.00  0.00      A   
ATOM   3272 HE21 GLN   322     286.653  -0.515 -12.472  1.00  0.00      A   
ATOM   3273 HE22 GLN   322     285.198   0.334 -12.872  1.00  0.00      A   
ATOM   3274  C   GLN   322     286.632  -3.675  -8.043  1.00  0.00      A   
ATOM   3275  O   GLN   322     287.835  -3.440  -8.206  1.00  0.00      A   
ATOM   3276  N   VAL   323     286.053  -3.572  -6.838  1.00  0.00      A   
ATOM   3277  H   VAL   323     285.089  -3.735  -6.769  1.00  0.00      A   
ATOM   3278  CA  VAL   323     286.805  -3.197  -5.643  1.00  0.00      A   
ATOM   3279  CB  VAL   323     285.932  -2.871  -4.401  1.00  0.00      A   
ATOM   3280  CG1 VAL   323     285.074  -1.650  -4.671  1.00  0.00      A   
ATOM   3281  CG2 VAL   323     285.081  -4.039  -3.924  1.00  0.00      A   
ATOM   3282  C   VAL   323     287.901  -4.189  -5.273  1.00  0.00      A   
ATOM   3283  O   VAL   323     288.926  -3.775  -4.738  1.00  0.00      A   
ATOM   3284  N   GLN   324     287.732  -5.483  -5.582  1.00  0.00      A   
ATOM   3285  H   GLN   324     286.858  -5.772  -5.924  1.00  0.00      A   
ATOM   3286  CA  GLN   324     288.786  -6.480  -5.420  1.00  0.00      A   
ATOM   3287  CB  GLN   324     288.246  -7.845  -5.854  1.00  0.00      A   
ATOM   3288  CG  GLN   324     289.213  -9.019  -5.732  1.00  0.00      A   
ATOM   3289  CD  GLN   324     288.632 -10.332  -6.234  1.00  0.00      A   
ATOM   3290  OE1 GLN   324     288.387 -11.260  -5.467  1.00  0.00      A   
ATOM   3291  NE2 GLN   324     288.382 -10.483  -7.528  1.00  0.00      A   
ATOM   3292 HE21 GLN   324     288.561  -9.745  -8.155  1.00  0.00      A   
ATOM   3293 HE22 GLN   324     288.018 -11.346  -7.808  1.00  0.00      A   
ATOM   3294  C   GLN   324     290.027  -6.097  -6.229  1.00  0.00      A   
ATOM   3295  O   GLN   324     291.140  -6.048  -5.696  1.00  0.00      A   
ATOM   3296  N   SER   325     289.831  -5.767  -7.512  1.00  0.00      A   
ATOM   3297  H   SER   325     288.927  -5.832  -7.892  1.00  0.00      A   
ATOM   3298  CA  SER   325     290.911  -5.303  -8.371  1.00  0.00      A   
ATOM   3299  CB  SER   325     290.407  -5.163  -9.801  1.00  0.00      A   
ATOM   3300  OG  SER   325     289.858  -6.388 -10.279  1.00  0.00      A   
ATOM   3301  HG  SER   325     289.556  -6.240 -11.184  1.00  0.00      A   
ATOM   3302  C   SER   325     291.511  -3.985  -7.886  1.00  0.00      A   
ATOM   3303  O   SER   325     292.735  -3.831  -7.883  1.00  0.00      A   
ATOM   3304  N   LEU   326     290.674  -3.041  -7.432  1.00  0.00      A   
ATOM   3305  H   LEU   326     289.705  -3.198  -7.510  1.00  0.00      A   
ATOM   3306  CA  LEU   326     291.148  -1.787  -6.856  1.00  0.00      A   
ATOM   3307  CB  LEU   326     289.985  -0.837  -6.574  1.00  0.00      A   
ATOM   3308  CG  LEU   326     289.239  -0.231  -7.761  1.00  0.00      A   
ATOM   3309  CD1 LEU   326     287.979   0.479  -7.297  1.00  0.00      A   
ATOM   3310  CD2 LEU   326     290.136   0.717  -8.543  1.00  0.00      A   
ATOM   3311  C   LEU   326     292.008  -1.959  -5.607  1.00  0.00      A   
ATOM   3312  O   LEU   326     293.081  -1.358  -5.528  1.00  0.00      A   
ATOM   3313  N   THR   327     291.605  -2.786  -4.633  1.00  0.00      A   
ATOM   3314  H   THR   327     290.701  -3.171  -4.666  1.00  0.00      A   
ATOM   3315  CA  THR   327     292.431  -3.102  -3.473  1.00  0.00      A   
ATOM   3316  CB  THR   327     291.608  -3.918  -2.449  1.00  0.00      A   
ATOM   3317  OG1 THR   327     290.471  -3.110  -2.165  1.00  0.00      A   
ATOM   3318  HG1 THR   327     290.752  -2.262  -1.814  1.00  0.00      A   
ATOM   3319  CG2 THR   327     292.345  -4.213  -1.147  1.00  0.00      A   
ATOM   3320  C   THR   327     293.731  -3.807  -3.866  1.00  0.00      A   
ATOM   3321  O   THR   327     294.780  -3.513  -3.286  1.00  0.00      A   
ATOM   3322  N   CYS   328     293.714  -4.708  -4.860  1.00  0.00      A   
ATOM   3323  H   CYS   328     292.848  -5.026  -5.208  1.00  0.00      A   
ATOM   3324  CA  CYS   328     294.947  -5.268  -5.410  1.00  0.00      A   
ATOM   3325  CB  CYS   328     294.648  -6.352  -6.440  1.00  0.00      A   
ATOM   3326  SG  CYS   328     293.877  -7.822  -5.718  1.00  0.00      A   
ATOM   3327  C   CYS   328     295.870  -4.212  -6.016  1.00  0.00      A   
ATOM   3328  O   CYS   328     297.085  -4.266  -5.811  1.00  0.00      A   
ATOM   3329  N   GLU   329     295.319  -3.223  -6.734  1.00  0.00      A   
ATOM   3330  H   GLU   329     294.358  -3.269  -6.936  1.00  0.00      A   
ATOM   3331  CA  GLU   329     296.093  -2.092  -7.242  1.00  0.00      A   
ATOM   3332  CB  GLU   329     295.243  -1.228  -8.170  1.00  0.00      A   
ATOM   3333  CG  GLU   329     294.883  -1.923  -9.479  1.00  0.00      A   
ATOM   3334  CD  GLU   329     293.898  -1.146 -10.339  1.00  0.00      A   
ATOM   3335  OE1 GLU   329     292.705  -1.448 -10.297  1.00  0.00      A   
ATOM   3336  OE2 GLU   329     294.323  -0.243 -11.060  1.00  0.00      A   
ATOM   3337  C   GLU   329     296.691  -1.231  -6.132  1.00  0.00      A   
ATOM   3338  O   GLU   329     297.857  -0.839  -6.221  1.00  0.00      A   
ATOM   3339  N   VAL   330     295.922  -0.951  -5.069  1.00  0.00      A   
ATOM   3340  H   VAL   330     294.976  -1.218  -5.102  1.00  0.00      A   
ATOM   3341  CA  VAL   330     296.421  -0.245  -3.888  1.00  0.00      A   
ATOM   3342  CB  VAL   330     295.266   0.033  -2.878  1.00  0.00      A   
ATOM   3343  CG1 VAL   330     295.744   0.686  -1.585  1.00  0.00      A   
ATOM   3344  CG2 VAL   330     294.229   0.958  -3.497  1.00  0.00      A   
ATOM   3345  C   VAL   330     297.570  -1.016  -3.235  1.00  0.00      A   
ATOM   3346  O   VAL   330     298.611  -0.432  -2.932  1.00  0.00      A   
ATOM   3347  N   ASP   331     297.421  -2.335  -3.053  1.00  0.00      A   
ATOM   3348  H   ASP   331     296.556  -2.741  -3.284  1.00  0.00      A   
ATOM   3349  CA  ASP   331     298.482  -3.178  -2.505  1.00  0.00      A   
ATOM   3350  CB  ASP   331     297.967  -4.596  -2.249  1.00  0.00      A   
ATOM   3351  CG  ASP   331     299.006  -5.543  -1.653  1.00  0.00      A   
ATOM   3352  OD1 ASP   331     299.300  -5.431  -0.464  1.00  0.00      A   
ATOM   3353  OD2 ASP   331     299.496  -6.408  -2.379  1.00  0.00      A   
ATOM   3354  C   ASP   331     299.732  -3.231  -3.378  1.00  0.00      A   
ATOM   3355  O   ASP   331     300.844  -3.232  -2.850  1.00  0.00      A   
ATOM   3356  N   ALA   332     299.575  -3.286  -4.706  1.00  0.00      A   
ATOM   3357  H   ALA   332     298.668  -3.399  -5.070  1.00  0.00      A   
ATOM   3358  CA  ALA   332     300.703  -3.226  -5.629  1.00  0.00      A   
ATOM   3359  CB  ALA   332     300.216  -3.448  -7.054  1.00  0.00      A   
ATOM   3360  C   ALA   332     301.437  -1.889  -5.588  1.00  0.00      A   
ATOM   3361  O   ALA   332     302.673  -1.851  -5.598  1.00  0.00      A   
ATOM   3362  N   LEU   333     300.687  -0.781  -5.516  1.00  0.00      A   
ATOM   3363  H   LEU   333     299.709  -0.870  -5.579  1.00  0.00      A   
ATOM   3364  CA  LEU   333     301.261   0.552  -5.379  1.00  0.00      A   
ATOM   3365  CB  LEU   333     300.156   1.603  -5.529  1.00  0.00      A   
ATOM   3366  CG  LEU   333     300.487   3.093  -5.618  1.00  0.00      A   
ATOM   3367  CD1 LEU   333     301.443   3.392  -6.764  1.00  0.00      A   
ATOM   3368  CD2 LEU   333     299.204   3.885  -5.802  1.00  0.00      A   
ATOM   3369  C   LEU   333     302.004   0.701  -4.052  1.00  0.00      A   
ATOM   3370  O   LEU   333     303.134   1.192  -4.034  1.00  0.00      A   
ATOM   3371  N   LYS   334     301.409   0.240  -2.943  1.00  0.00      A   
ATOM   3372  H   LYS   334     300.473  -0.051  -3.002  1.00  0.00      A   
ATOM   3373  CA  LYS   334     302.083   0.177  -1.650  1.00  0.00      A   
ATOM   3374  CB  LYS   334     301.151  -0.352  -0.569  1.00  0.00      A   
ATOM   3375  CG  LYS   334     300.322   0.737   0.092  1.00  0.00      A   
ATOM   3376  CD  LYS   334     299.407   0.189   1.186  1.00  0.00      A   
ATOM   3377  CE  LYS   334     300.128  -0.542   2.323  1.00  0.00      A   
ATOM   3378  NZ  LYS   334     301.110   0.290   2.996  1.00  0.00      A   
ATOM   3379  HZ1 LYS   334     300.679   1.188   3.289  1.00  0.00      A   
ATOM   3380  HZ2 LYS   334     301.929   0.487   2.361  1.00  0.00      A   
ATOM   3381  HZ3 LYS   334     301.474  -0.212   3.829  1.00  0.00      A   
ATOM   3382  C   LYS   334     303.354  -0.660  -1.652  1.00  0.00      A   
ATOM   3383  O   LYS   334     304.380  -0.224  -1.123  1.00  0.00      A   
ATOM   3384  N   GLY   335     303.311  -1.852  -2.260  1.00  0.00      A   
ATOM   3385  H   GLY   335     302.446  -2.174  -2.598  1.00  0.00      A   
ATOM   3386  CA  GLY   335     304.478  -2.714  -2.400  1.00  0.00      A   
ATOM   3387  C   GLY   335     305.618  -2.042  -3.155  1.00  0.00      A   
ATOM   3388  O   GLY   335     306.767  -2.058  -2.703  1.00  0.00      A   
ATOM   3389  N   THR   336     305.292  -1.410  -4.288  1.00  0.00      A   
ATOM   3390  H   THR   336     304.355  -1.441  -4.584  1.00  0.00      A   
ATOM   3391  CA  THR   336     306.267  -0.684  -5.095  1.00  0.00      A   
ATOM   3392  CB  THR   336     305.622  -0.231  -6.428  1.00  0.00      A   
ATOM   3393  OG1 THR   336     305.075  -1.403  -7.023  1.00  0.00      A   
ATOM   3394  HG1 THR   336     304.228  -1.625  -6.613  1.00  0.00      A   
ATOM   3395  CG2 THR   336     306.613   0.410  -7.393  1.00  0.00      A   
ATOM   3396  C   THR   336     306.854   0.503  -4.326  1.00  0.00      A   
ATOM   3397  O   THR   336     308.077   0.653  -4.245  1.00  0.00      A   
ATOM   3398  N   ASN   337     305.997   1.322  -3.701  1.00  0.00      A   
ATOM   3399  H   ASN   337     305.034   1.132  -3.762  1.00  0.00      A   
ATOM   3400  CA  ASN   337     306.429   2.490  -2.941  1.00  0.00      A   
ATOM   3401  CB  ASN   337     305.215   3.300  -2.486  1.00  0.00      A   
ATOM   3402  CG  ASN   337     305.578   4.645  -1.875  1.00  0.00      A   
ATOM   3403  OD1 ASN   337     305.943   5.584  -2.580  1.00  0.00      A   
ATOM   3404  ND2 ASN   337     305.495   4.800  -0.561  1.00  0.00      A   
ATOM   3405 HD21 ASN   337     305.209   4.037  -0.010  1.00  0.00      A   
ATOM   3406 HD22 ASN   337     305.732   5.679  -0.202  1.00  0.00      A   
ATOM   3407  C   ASN   337     307.292   2.125  -1.738  1.00  0.00      A   
ATOM   3408  O   ASN   337     308.314   2.766  -1.488  1.00  0.00      A   
ATOM   3409  N   GLU   338     306.920   1.078  -0.994  1.00  0.00      A   
ATOM   3410  H   GLU   338     306.090   0.607  -1.227  1.00  0.00      A   
ATOM   3411  CA  GLU   338     307.719   0.610   0.129  1.00  0.00      A   
ATOM   3412  CB  GLU   338     306.902  -0.300   1.050  1.00  0.00      A   
ATOM   3413  CG  GLU   338     306.030   0.423   2.092  1.00  0.00      A   
ATOM   3414  CD  GLU   338     304.805   1.195   1.601  1.00  0.00      A   
ATOM   3415  OE1 GLU   338     304.953   2.276   1.023  1.00  0.00      A   
ATOM   3416  OE2 GLU   338     303.683   0.737   1.838  1.00  0.00      A   
ATOM   3417  C   GLU   338     309.037  -0.038  -0.285  1.00  0.00      A   
ATOM   3418  O   GLU   338     310.035   0.092   0.428  1.00  0.00      A   
ATOM   3419  N   SER   339     309.084  -0.703  -1.448  1.00  0.00      A   
ATOM   3420  H   SER   339     308.246  -0.889  -1.928  1.00  0.00      A   
ATOM   3421  CA  SER   339     310.345  -1.172  -2.013  1.00  0.00      A   
ATOM   3422  CB  SER   339     310.104  -2.068  -3.224  1.00  0.00      A   
ATOM   3423  OG  SER   339     309.319  -3.207  -2.894  1.00  0.00      A   
ATOM   3424  HG  SER   339     308.404  -2.934  -2.746  1.00  0.00      A   
ATOM   3425  C   SER   339     311.261  -0.012  -2.400  1.00  0.00      A   
ATOM   3426  O   SER   339     312.467  -0.061  -2.152  1.00  0.00      A   
ATOM   3427  N   LEU   340     310.696   1.060  -2.976  1.00  0.00      A   
ATOM   3428  H   LEU   340     309.746   1.009  -3.225  1.00  0.00      A   
ATOM   3429  CA  LEU   340     311.433   2.282  -3.287  1.00  0.00      A   
ATOM   3430  CB  LEU   340     310.501   3.241  -4.030  1.00  0.00      A   
ATOM   3431  CG  LEU   340     311.061   4.466  -4.740  1.00  0.00      A   
ATOM   3432  CD1 LEU   340     311.879   4.053  -5.955  1.00  0.00      A   
ATOM   3433  CD2 LEU   340     309.928   5.379  -5.177  1.00  0.00      A   
ATOM   3434  C   LEU   340     311.986   2.940  -2.020  1.00  0.00      A   
ATOM   3435  O   LEU   340     313.159   3.323  -1.962  1.00  0.00      A   
ATOM   3436  N   GLU   341     311.148   3.040  -0.979  1.00  0.00      A   
ATOM   3437  H   GLU   341     310.202   2.815  -1.126  1.00  0.00      A   
ATOM   3438  CA  GLU   341     311.564   3.500   0.341  1.00  0.00      A   
ATOM   3439  CB  GLU   341     310.370   3.506   1.299  1.00  0.00      A   
ATOM   3440  CG  GLU   341     309.428   4.704   1.161  1.00  0.00      A   
ATOM   3441  CD  GLU   341     309.861   5.948   1.930  1.00  0.00      A   
ATOM   3442  OE1 GLU   341     310.894   6.543   1.609  1.00  0.00      A   
ATOM   3443  OE2 GLU   341     309.168   6.333   2.871  1.00  0.00      A   
ATOM   3444  C   GLU   341     312.712   2.701   0.950  1.00  0.00      A   
ATOM   3445  O   GLU   341     313.658   3.291   1.487  1.00  0.00      A   
ATOM   3446  N   ARG   342     312.655   1.365   0.871  1.00  0.00      A   
ATOM   3447  H   ARG   342     311.834   0.938   0.533  1.00  0.00      A   
ATOM   3448  CA  ARG   342     313.759   0.530   1.320  1.00  0.00      A   
ATOM   3449  CB  ARG   342     313.334  -0.942   1.433  1.00  0.00      A   
ATOM   3450  CG  ARG   342     314.387  -1.867   2.051  1.00  0.00      A   
ATOM   3451  CD  ARG   342     314.741  -1.469   3.484  1.00  0.00      A   
ATOM   3452  NE  ARG   342     316.040  -2.008   3.856  1.00  0.00      A   
ATOM   3453  HE  ARG   342     316.349  -2.821   3.404  1.00  0.00      A   
ATOM   3454  CZ  ARG   342     316.823  -1.449   4.781  1.00  0.00      A   
ATOM   3455  NH1 ARG   342     316.426  -0.414   5.517  1.00  0.00      A   
ATOM   3456 HH11 ARG   342     315.511  -0.037   5.389  1.00  0.00      A   
ATOM   3457 HH12 ARG   342     317.043   0.039   6.175  1.00  0.00      A   
ATOM   3458  NH2 ARG   342     318.054  -1.919   4.923  1.00  0.00      A   
ATOM   3459 HH21 ARG   342     318.383  -2.628   4.283  1.00  0.00      A   
ATOM   3460 HH22 ARG   342     318.713  -1.554   5.592  1.00  0.00      A   
ATOM   3461  C   ARG   342     315.000   0.693   0.444  1.00  0.00      A   
ATOM   3462  O   ARG   342     316.109   0.705   0.976  1.00  0.00      A   
ATOM   3463  N   GLN   343     314.871   0.865  -0.879  1.00  0.00      A   
ATOM   3464  H   GLN   343     313.978   0.775  -1.280  1.00  0.00      A   
ATOM   3465  CA  GLN   343     316.013   1.143  -1.749  1.00  0.00      A   
ATOM   3466  CB  GLN   343     315.560   1.192  -3.216  1.00  0.00      A   
ATOM   3467  CG  GLN   343     316.632   1.478  -4.275  1.00  0.00      A   
ATOM   3468  CD  GLN   343     317.770   0.467  -4.337  1.00  0.00      A   
ATOM   3469  OE1 GLN   343     317.738  -0.495  -5.100  1.00  0.00      A   
ATOM   3470  NE2 GLN   343     318.820   0.636  -3.544  1.00  0.00      A   
ATOM   3471 HE21 GLN   343     318.820   1.397  -2.917  1.00  0.00      A   
ATOM   3472 HE22 GLN   343     319.547  -0.012  -3.626  1.00  0.00      A   
ATOM   3473  C   GLN   343     316.763   2.418  -1.358  1.00  0.00      A   
ATOM   3474  O   GLN   343     317.998   2.449  -1.403  1.00  0.00      A   
ATOM   3475  N   MET   344     316.029   3.467  -0.965  1.00  0.00      A   
ATOM   3476  H   MET   344     315.052   3.426  -1.091  1.00  0.00      A   
ATOM   3477  CA  MET   344     316.629   4.676  -0.413  1.00  0.00      A   
ATOM   3478  CB  MET   344     315.548   5.743  -0.229  1.00  0.00      A   
ATOM   3479  CG  MET   344     316.063   7.130   0.137  1.00  0.00      A   
ATOM   3480  SD  MET   344     314.736   8.359   0.225  1.00  0.00      A   
ATOM   3481  CE  MET   344     314.268   8.188   1.923  1.00  0.00      A   
ATOM   3482  C   MET   344     317.346   4.387   0.907  1.00  0.00      A   
ATOM   3483  O   MET   344     318.505   4.772   1.088  1.00  0.00      A   
ATOM   3484  N   ARG   345     316.691   3.662   1.823  1.00  0.00      A   
ATOM   3485  H   ARG   345     315.770   3.379   1.623  1.00  0.00      A   
ATOM   3486  CA  ARG   345     317.280   3.293   3.107  1.00  0.00      A   
ATOM   3487  CB  ARG   345     316.219   2.673   4.005  1.00  0.00      A   
ATOM   3488  CG  ARG   345     315.281   3.743   4.540  1.00  0.00      A   
ATOM   3489  CD  ARG   345     313.917   3.168   4.898  1.00  0.00      A   
ATOM   3490  NE  ARG   345     312.982   4.201   5.329  1.00  0.00      A   
ATOM   3491  HE  ARG   345     312.736   4.215   6.277  1.00  0.00      A   
ATOM   3492  CZ  ARG   345     312.457   5.121   4.511  1.00  0.00      A   
ATOM   3493  NH1 ARG   345     312.744   5.171   3.211  1.00  0.00      A   
ATOM   3494 HH11 ARG   345     313.351   4.476   2.789  1.00  0.00      A   
ATOM   3495 HH12 ARG   345     312.394   5.898   2.610  1.00  0.00      A   
ATOM   3496  NH2 ARG   345     311.594   5.996   5.013  1.00  0.00      A   
ATOM   3497 HH21 ARG   345     311.361   5.952   5.984  1.00  0.00      A   
ATOM   3498 HH22 ARG   345     311.157   6.700   4.451  1.00  0.00      A   
ATOM   3499  C   ARG   345     318.520   2.408   3.027  1.00  0.00      A   
ATOM   3500  O   ARG   345     319.433   2.558   3.842  1.00  0.00      A   
ATOM   3501  N   GLU   346     318.594   1.502   2.043  1.00  0.00      A   
ATOM   3502  H   GLU   346     317.779   1.320   1.528  1.00  0.00      A   
ATOM   3503  CA  GLU   346     319.809   0.755   1.728  1.00  0.00      A   
ATOM   3504  CB  GLU   346     319.568  -0.183   0.544  1.00  0.00      A   
ATOM   3505  CG  GLU   346     318.755  -1.449   0.824  1.00  0.00      A   
ATOM   3506  CD  GLU   346     319.513  -2.566   1.536  1.00  0.00      A   
ATOM   3507  OE1 GLU   346     319.069  -3.006   2.598  1.00  0.00      A   
ATOM   3508  OE2 GLU   346     320.537  -3.015   1.022  1.00  0.00      A   
ATOM   3509  C   GLU   346     320.976   1.682   1.402  1.00  0.00      A   
ATOM   3510  O   GLU   346     322.062   1.537   1.969  1.00  0.00      A   
ATOM   3511  N   MET   347     320.750   2.668   0.522  1.00  0.00      A   
ATOM   3512  H   MET   347     319.854   2.752   0.123  1.00  0.00      A   
ATOM   3513  CA  MET   347     321.778   3.640   0.167  1.00  0.00      A   
ATOM   3514  CB  MET   347     321.343   4.512  -1.007  1.00  0.00      A   
ATOM   3515  CG  MET   347     321.253   3.762  -2.327  1.00  0.00      A   
ATOM   3516  SD  MET   347     320.884   4.852  -3.724  1.00  0.00      A   
ATOM   3517  CE  MET   347     322.536   5.312  -4.165  1.00  0.00      A   
ATOM   3518  C   MET   347     322.191   4.519   1.342  1.00  0.00      A   
ATOM   3519  O   MET   347     323.384   4.743   1.554  1.00  0.00      A   
ATOM   3520  N   GLU   348     321.222   4.991   2.137  1.00  0.00      A   
ATOM   3521  H   GLU   348     320.289   4.833   1.869  1.00  0.00      A   
ATOM   3522  CA  GLU   348     321.498   5.748   3.356  1.00  0.00      A   
ATOM   3523  CB  GLU   348     320.203   6.176   4.037  1.00  0.00      A   
ATOM   3524  CG  GLU   348     319.386   7.194   3.254  1.00  0.00      A   
ATOM   3525  CD  GLU   348     318.068   7.544   3.925  1.00  0.00      A   
ATOM   3526  OE1 GLU   348     318.037   8.487   4.715  1.00  0.00      A   
ATOM   3527  OE2 GLU   348     317.071   6.877   3.653  1.00  0.00      A   
ATOM   3528  C   GLU   348     322.352   4.979   4.358  1.00  0.00      A   
ATOM   3529  O   GLU   348     323.331   5.514   4.881  1.00  0.00      A   
ATOM   3530  N   GLU   349     322.009   3.711   4.616  1.00  0.00      A   
ATOM   3531  H   GLU   349     321.199   3.348   4.191  1.00  0.00      A   
ATOM   3532  CA  GLU   349     322.784   2.853   5.504  1.00  0.00      A   
ATOM   3533  CB  GLU   349     322.023   1.557   5.762  1.00  0.00      A   
ATOM   3534  CG  GLU   349     320.800   1.773   6.660  1.00  0.00      A   
ATOM   3535  CD  GLU   349     319.719   0.698   6.597  1.00  0.00      A   
ATOM   3536  OE1 GLU   349     320.015  -0.483   6.392  1.00  0.00      A   
ATOM   3537  OE2 GLU   349     318.542   1.026   6.766  1.00  0.00      A   
ATOM   3538  C   GLU   349     324.190   2.567   4.983  1.00  0.00      A   
ATOM   3539  O   GLU   349     325.155   2.622   5.750  1.00  0.00      A   
ATOM   3540  N   ASN   350     324.334   2.310   3.675  1.00  0.00      A   
ATOM   3541  H   ASN   350     323.526   2.229   3.119  1.00  0.00      A   
ATOM   3542  CA  ASN   350     325.641   2.104   3.054  1.00  0.00      A   
ATOM   3543  CB  ASN   350     325.469   1.735   1.581  1.00  0.00      A   
ATOM   3544  CG  ASN   350     326.692   1.075   0.959  1.00  0.00      A   
ATOM   3545  OD1 ASN   350     326.824  -0.145   0.970  1.00  0.00      A   
ATOM   3546  ND2 ASN   350     327.637   1.801   0.380  1.00  0.00      A   
ATOM   3547 HD21 ASN   350     327.574   2.782   0.365  1.00  0.00      A   
ATOM   3548 HD22 ASN   350     328.379   1.303  -0.016  1.00  0.00      A   
ATOM   3549  C   ASN   350     326.520   3.348   3.175  1.00  0.00      A   
ATOM   3550  O   ASN   350     327.698   3.254   3.529  1.00  0.00      A   
ATOM   3551  N   PHE   351     325.956   4.533   2.911  1.00  0.00      A   
ATOM   3552  H   PHE   351     325.033   4.562   2.571  1.00  0.00      A   
ATOM   3553  CA  PHE   351     326.678   5.782   3.101  1.00  0.00      A   
ATOM   3554  CB  PHE   351     326.038   6.924   2.315  1.00  0.00      A   
ATOM   3555  CG  PHE   351     326.476   6.922   0.856  1.00  0.00      A   
ATOM   3556  CD1 PHE   351     325.846   6.107  -0.066  1.00  0.00      A   
ATOM   3557  CD2 PHE   351     327.538   7.717   0.465  1.00  0.00      A   
ATOM   3558  CE1 PHE   351     326.295   6.073  -1.370  1.00  0.00      A   
ATOM   3559  CE2 PHE   351     327.978   7.678  -0.841  1.00  0.00      A   
ATOM   3560  CZ  PHE   351     327.362   6.854  -1.758  1.00  0.00      A   
ATOM   3561  C   PHE   351     326.931   6.172   4.552  1.00  0.00      A   
ATOM   3562  O   PHE   351     327.910   6.866   4.830  1.00  0.00      A   
ATOM   3563  N   ALA   352     326.098   5.731   5.503  1.00  0.00      A   
ATOM   3564  H   ALA   352     325.233   5.349   5.234  1.00  0.00      A   
ATOM   3565  CA  ALA   352     326.403   5.862   6.924  1.00  0.00      A   
ATOM   3566  CB  ALA   352     325.221   5.398   7.764  1.00  0.00      A   
ATOM   3567  C   ALA   352     327.622   5.036   7.328  1.00  0.00      A   
ATOM   3568  O   ALA   352     328.492   5.525   8.054  1.00  0.00      A   
ATOM   3569  N   VAL   353     327.724   3.791   6.836  1.00  0.00      A   
ATOM   3570  H   VAL   353     326.954   3.419   6.346  1.00  0.00      A   
ATOM   3571  CA  VAL   353     328.916   2.964   7.028  1.00  0.00      A   
ATOM   3572  CB  VAL   353     328.681   1.521   6.497  1.00  0.00      A   
ATOM   3573  CG1 VAL   353     329.916   0.635   6.628  1.00  0.00      A   
ATOM   3574  CG2 VAL   353     327.546   0.855   7.264  1.00  0.00      A   
ATOM   3575  C   VAL   353     330.138   3.620   6.380  1.00  0.00      A   
ATOM   3576  O   VAL   353     331.215   3.676   6.982  1.00  0.00      A   
ATOM   3577  N   GLU   354     329.981   4.157   5.162  1.00  0.00      A   
ATOM   3578  H   GLU   354     329.147   3.968   4.675  1.00  0.00      A   
ATOM   3579  CA  GLU   354     331.020   4.957   4.523  1.00  0.00      A   
ATOM   3580  CB  GLU   354     330.601   5.382   3.122  1.00  0.00      A   
ATOM   3581  CG  GLU   354     330.621   4.243   2.111  1.00  0.00      A   
ATOM   3582  CD  GLU   354     330.133   4.651   0.730  1.00  0.00      A   
ATOM   3583  OE1 GLU   354     328.994   4.326   0.389  1.00  0.00      A   
ATOM   3584  OE2 GLU   354     330.887   5.285  -0.007  1.00  0.00      A   
ATOM   3585  C   GLU   354     331.455   6.184   5.320  1.00  0.00      A   
ATOM   3586  O   GLU   354     332.654   6.460   5.393  1.00  0.00      A   
ATOM   3587  N   ALA   355     330.526   6.926   5.933  1.00  0.00      A   
ATOM   3588  H   ALA   355     329.579   6.720   5.773  1.00  0.00      A   
ATOM   3589  CA  ALA   355     330.862   8.055   6.796  1.00  0.00      A   
ATOM   3590  CB  ALA   355     329.593   8.798   7.190  1.00  0.00      A   
ATOM   3591  C   ALA   355     331.581   7.644   8.078  1.00  0.00      A   
ATOM   3592  O   ALA   355     332.462   8.362   8.563  1.00  0.00      A   
ATOM   3593  N   ALA   356     331.217   6.486   8.645  1.00  0.00      A   
ATOM   3594  H   ALA   356     330.415   6.026   8.304  1.00  0.00      A   
ATOM   3595  CA  ALA   356     331.937   5.912   9.775  1.00  0.00      A   
ATOM   3596  CB  ALA   356     331.213   4.669  10.274  1.00  0.00      A   
ATOM   3597  C   ALA   356     333.368   5.520   9.416  1.00  0.00      A   
ATOM   3598  O   ALA   356     334.298   5.820  10.167  1.00  0.00      A   
ATOM   3599  N   ASN   357     333.570   4.872   8.260  1.00  0.00      A   
ATOM   3600  H   ASN   357     332.785   4.572   7.747  1.00  0.00      A   
ATOM   3601  CA  ASN   357     334.910   4.561   7.769  1.00  0.00      A   
ATOM   3602  CB  ASN   357     334.858   3.613   6.557  1.00  0.00      A   
ATOM   3603  CG  ASN   357     336.228   3.331   5.943  1.00  0.00      A   
ATOM   3604  OD1 ASN   357     337.001   2.492   6.407  1.00  0.00      A   
ATOM   3605  ND2 ASN   357     336.570   4.020   4.863  1.00  0.00      A   
ATOM   3606 HD21 ASN   357     335.892   4.561   4.400  1.00  0.00      A   
ATOM   3607 HD22 ASN   357     337.522   4.058   4.630  1.00  0.00      A   
ATOM   3608  C   ASN   357     335.725   5.806   7.428  1.00  0.00      A   
ATOM   3609  O   ASN   357     336.884   5.901   7.834  1.00  0.00      A   
ATOM   3610  N   TYR   358     335.130   6.790   6.739  1.00  0.00      A   
ATOM   3611  H   TYR   358     334.162   6.725   6.589  1.00  0.00      A   
ATOM   3612  CA  TYR   358     335.847   7.939   6.187  1.00  0.00      A   
ATOM   3613  CB  TYR   358     334.861   8.880   5.487  1.00  0.00      A   
ATOM   3614  CG  TYR   358     335.504   9.878   4.532  1.00  0.00      A   
ATOM   3615  CD1 TYR   358     336.342   9.433   3.528  1.00  0.00      A   
ATOM   3616  CE1 TYR   358     336.922  10.334   2.663  1.00  0.00      A   
ATOM   3617  CD2 TYR   358     335.241  11.228   4.667  1.00  0.00      A   
ATOM   3618  CE2 TYR   358     335.820  12.133   3.801  1.00  0.00      A   
ATOM   3619  CZ  TYR   358     336.661  11.679   2.807  1.00  0.00      A   
ATOM   3620  OH  TYR   358     337.242  12.586   1.941  1.00  0.00      A   
ATOM   3621  HH  TYR   358     337.873  12.129   1.358  1.00  0.00      A   
ATOM   3622  C   TYR   358     336.689   8.715   7.196  1.00  0.00      A   
ATOM   3623  O   TYR   358     337.806   9.131   6.888  1.00  0.00      A   
ATOM   3624  N   GLN   359     336.174   8.866   8.420  1.00  0.00      A   
ATOM   3625  H   GLN   359     335.266   8.530   8.576  1.00  0.00      A   
ATOM   3626  CA  GLN   359     336.907   9.487   9.519  1.00  0.00      A   
ATOM   3627  CB  GLN   359     335.998   9.561  10.741  1.00  0.00      A   
ATOM   3628  CG  GLN   359     334.796  10.473  10.517  1.00  0.00      A   
ATOM   3629  CD  GLN   359     333.697  10.301  11.552  1.00  0.00      A   
ATOM   3630  OE1 GLN   359     333.746  10.835  12.657  1.00  0.00      A   
ATOM   3631  NE2 GLN   359     332.654   9.550  11.226  1.00  0.00      A   
ATOM   3632 HE21 GLN   359     332.632   9.141  10.330  1.00  0.00      A   
ATOM   3633 HE22 GLN   359     331.957   9.441  11.901  1.00  0.00      A   
ATOM   3634  C   GLN   359     338.194   8.731   9.853  1.00  0.00      A   
ATOM   3635  O   GLN   359     339.261   9.326  10.035  1.00  0.00      A   
ATOM   3636  N   ASP   360     338.113   7.394   9.866  1.00  0.00      A   
ATOM   3637  H   ASP   360     337.262   6.969   9.620  1.00  0.00      A   
ATOM   3638  CA  ASP   360     339.275   6.548  10.107  1.00  0.00      A   
ATOM   3639  CB  ASP   360     338.841   5.124  10.461  1.00  0.00      A   
ATOM   3640  CG  ASP   360     339.987   4.157  10.741  1.00  0.00      A   
ATOM   3641  OD1 ASP   360     340.741   4.370  11.690  1.00  0.00      A   
ATOM   3642  OD2 ASP   360     340.096   3.163  10.020  1.00  0.00      A   
ATOM   3643  C   ASP   360     340.212   6.544   8.904  1.00  0.00      A   
ATOM   3644  O   ASP   360     341.427   6.493   9.092  1.00  0.00      A   
ATOM   3645  N   THR   361     339.688   6.608   7.672  1.00  0.00      A   
ATOM   3646  H   THR   361     338.720   6.475   7.557  1.00  0.00      A   
ATOM   3647  CA  THR   361     340.504   6.788   6.475  1.00  0.00      A   
ATOM   3648  CB  THR   361     339.629   6.635   5.206  1.00  0.00      A   
ATOM   3649  OG1 THR   361     338.992   5.366   5.331  1.00  0.00      A   
ATOM   3650  HG1 THR   361     339.633   4.703   5.638  1.00  0.00      A   
ATOM   3651  CG2 THR   361     340.413   6.678   3.899  1.00  0.00      A   
ATOM   3652  C   THR   361     341.285   8.106   6.486  1.00  0.00      A   
ATOM   3653  O   THR   361     342.459   8.115   6.111  1.00  0.00      A   
ATOM   3654  N   ILE   362     340.700   9.223   6.945  1.00  0.00      A   
ATOM   3655  H   ILE   362     339.737   9.201   7.143  1.00  0.00      A   
ATOM   3656  CA  ILE   362     341.438  10.476   7.129  1.00  0.00      A   
ATOM   3657  CB  ILE   362     340.461  11.645   7.454  1.00  0.00      A   
ATOM   3658  CG2 ILE   362     341.202  12.956   7.720  1.00  0.00      A   
ATOM   3659  CG1 ILE   362     339.472  11.860   6.309  1.00  0.00      A   
ATOM   3660  CD  ILE   362     338.331  12.849   6.624  1.00  0.00      A   
ATOM   3661  C   ILE   362     342.535  10.314   8.188  1.00  0.00      A   
ATOM   3662  O   ILE   362     343.618  10.900   8.077  1.00  0.00      A   
ATOM   3663  N   GLY   363     342.281   9.513   9.232  1.00  0.00      A   
ATOM   3664  H   GLY   363     341.352   9.224   9.385  1.00  0.00      A   
ATOM   3665  CA  GLY   363     343.313   9.101  10.179  1.00  0.00      A   
ATOM   3666  C   GLY   363     344.466   8.355   9.509  1.00  0.00      A   
ATOM   3667  O   GLY   363     345.636   8.675   9.740  1.00  0.00      A   
ATOM   3668  N   ARG   364     344.142   7.376   8.652  1.00  0.00      A   
ATOM   3669  H   ARG   364     343.192   7.140   8.564  1.00  0.00      A   
ATOM   3670  CA  ARG   364     345.132   6.632   7.872  1.00  0.00      A   
ATOM   3671  CB  ARG   364     344.480   5.572   6.982  1.00  0.00      A   
ATOM   3672  CG  ARG   364     343.654   4.525   7.711  1.00  0.00      A   
ATOM   3673  CD  ARG   364     342.906   3.671   6.701  1.00  0.00      A   
ATOM   3674  NE  ARG   364     341.733   3.076   7.322  1.00  0.00      A   
ATOM   3675  HE  ARG   364     341.775   2.865   8.280  1.00  0.00      A   
ATOM   3676  CZ  ARG   364     340.610   2.809   6.655  1.00  0.00      A   
ATOM   3677  NH1 ARG   364     340.519   2.944   5.335  1.00  0.00      A   
ATOM   3678 HH11 ARG   364     341.337   3.188   4.808  1.00  0.00      A   
ATOM   3679 HH12 ARG   364     339.700   2.640   4.844  1.00  0.00      A   
ATOM   3680  NH2 ARG   364     339.537   2.473   7.352  1.00  0.00      A   
ATOM   3681 HH21 ARG   364     339.617   2.452   8.358  1.00  0.00      A   
ATOM   3682 HH22 ARG   364     338.622   2.304   6.943  1.00  0.00      A   
ATOM   3683  C   ARG   364     345.973   7.544   6.985  1.00  0.00      A   
ATOM   3684  O   ARG   364     347.198   7.417   6.969  1.00  0.00      A   
ATOM   3685  N   LEU   365     345.336   8.487   6.274  1.00  0.00      A   
ATOM   3686  H   LEU   365     344.353   8.494   6.296  1.00  0.00      A   
ATOM   3687  CA  LEU   365     346.035   9.462   5.440  1.00  0.00      A   
ATOM   3688  CB  LEU   365     345.056  10.407   4.742  1.00  0.00      A   
ATOM   3689  CG  LEU   365     344.011   9.868   3.770  1.00  0.00      A   
ATOM   3690  CD1 LEU   365     343.109  11.000   3.316  1.00  0.00      A   
ATOM   3691  CD2 LEU   365     344.649   9.181   2.574  1.00  0.00      A   
ATOM   3692  C   LEU   365     347.046  10.290   6.225  1.00  0.00      A   
ATOM   3693  O   LEU   365     348.203  10.407   5.817  1.00  0.00      A   
ATOM   3694  N   GLN   366     346.641  10.831   7.382  1.00  0.00      A   
ATOM   3695  H   GLN   366     345.697  10.722   7.643  1.00  0.00      A   
ATOM   3696  CA  GLN   366     347.547  11.569   8.258  1.00  0.00      A   
ATOM   3697  CB  GLN   366     346.782  12.157   9.436  1.00  0.00      A   
ATOM   3698  CG  GLN   366     345.863  13.301   9.027  1.00  0.00      A   
ATOM   3699  CD  GLN   366     344.872  13.684  10.113  1.00  0.00      A   
ATOM   3700  OE1 GLN   366     345.062  14.626  10.877  1.00  0.00      A   
ATOM   3701  NE2 GLN   366     343.770  12.958  10.211  1.00  0.00      A   
ATOM   3702 HE21 GLN   366     343.657  12.219   9.572  1.00  0.00      A   
ATOM   3703 HE22 GLN   366     343.131  13.197  10.911  1.00  0.00      A   
ATOM   3704  C   GLN   366     348.716  10.727   8.761  1.00  0.00      A   
ATOM   3705  O   GLN   366     349.857  11.197   8.792  1.00  0.00      A   
ATOM   3706  N   ASP   367     348.451   9.464   9.124  1.00  0.00      A   
ATOM   3707  H   ASP   367     347.510   9.173   9.157  1.00  0.00      A   
ATOM   3708  CA  ASP   367     349.505   8.522   9.492  1.00  0.00      A   
ATOM   3709  CB  ASP   367     348.905   7.212  10.006  1.00  0.00      A   
ATOM   3710  CG  ASP   367     349.939   6.167  10.417  1.00  0.00      A   
ATOM   3711  OD1 ASP   367     350.530   6.305  11.487  1.00  0.00      A   
ATOM   3712  OD2 ASP   367     350.126   5.204   9.674  1.00  0.00      A   
ATOM   3713  C   ASP   367     350.471   8.238   8.345  1.00  0.00      A   
ATOM   3714  O   ASP   367     351.676   8.141   8.577  1.00  0.00      A   
ATOM   3715  N   GLU   368     349.967   8.104   7.112  1.00  0.00      A   
ATOM   3716  H   GLU   368     348.990   8.114   7.004  1.00  0.00      A   
ATOM   3717  CA  GLU   368     350.805   7.938   5.928  1.00  0.00      A   
ATOM   3718  CB  GLU   368     349.956   7.682   4.687  1.00  0.00      A   
ATOM   3719  CG  GLU   368     349.229   6.343   4.668  1.00  0.00      A   
ATOM   3720  CD  GLU   368     348.213   6.221   3.542  1.00  0.00      A   
ATOM   3721  OE1 GLU   368     348.611   5.984   2.402  1.00  0.00      A   
ATOM   3722  OE2 GLU   368     347.016   6.343   3.805  1.00  0.00      A   
ATOM   3723  C   GLU   368     351.700   9.145   5.678  1.00  0.00      A   
ATOM   3724  O   GLU   368     352.897   8.980   5.432  1.00  0.00      A   
ATOM   3725  N   ILE   369     351.142  10.363   5.766  1.00  0.00      A   
ATOM   3726  H   ILE   369     350.171  10.417   5.920  1.00  0.00      A   
ATOM   3727  CA  ILE   369     351.910  11.599   5.619  1.00  0.00      A   
ATOM   3728  CB  ILE   369     350.974  12.847   5.657  1.00  0.00      A   
ATOM   3729  CG2 ILE   369     351.754  14.162   5.633  1.00  0.00      A   
ATOM   3730  CG1 ILE   369     349.939  12.839   4.529  1.00  0.00      A   
ATOM   3731  CD  ILE   369     350.489  12.841   3.085  1.00  0.00      A   
ATOM   3732  C   ILE   369     353.019  11.678   6.668  1.00  0.00      A   
ATOM   3733  O   ILE   369     354.183  11.881   6.312  1.00  0.00      A   
ATOM   3734  N   GLN   370     352.695  11.465   7.952  1.00  0.00      A   
ATOM   3735  H   GLN   370     351.746  11.348   8.188  1.00  0.00      A   
ATOM   3736  CA  GLN   370     353.703  11.416   9.006  1.00  0.00      A   
ATOM   3737  CB  GLN   370     353.067  11.262  10.384  1.00  0.00      A   
ATOM   3738  CG  GLN   370     352.583  12.571  11.004  1.00  0.00      A   
ATOM   3739  CD  GLN   370     353.685  13.584  11.302  1.00  0.00      A   
ATOM   3740  OE1 GLN   370     353.548  14.772  11.015  1.00  0.00      A   
ATOM   3741  NE2 GLN   370     354.820  13.203  11.877  1.00  0.00      A   
ATOM   3742 HE21 GLN   370     354.962  12.255  12.099  1.00  0.00      A   
ATOM   3743 HE22 GLN   370     355.482  13.902  12.048  1.00  0.00      A   
ATOM   3744  C   GLN   370     354.772  10.346   8.821  1.00  0.00      A   
ATOM   3745  O   GLN   370     355.952  10.607   9.066  1.00  0.00      A   
ATOM   3746  N   ASN   371     354.389   9.145   8.366  1.00  0.00      A   
ATOM   3747  H   ASN   371     353.429   8.965   8.251  1.00  0.00      A   
ATOM   3748  CA  ASN   371     355.346   8.084   8.078  1.00  0.00      A   
ATOM   3749  CB  ASN   371     354.621   6.791   7.711  1.00  0.00      A   
ATOM   3750  CG  ASN   371     355.483   5.542   7.847  1.00  0.00      A   
ATOM   3751  OD1 ASN   371     355.548   4.931   8.910  1.00  0.00      A   
ATOM   3752  ND2 ASN   371     356.177   5.085   6.816  1.00  0.00      A   
ATOM   3753 HD21 ASN   371     356.159   5.568   5.960  1.00  0.00      A   
ATOM   3754 HD22 ASN   371     356.686   4.265   6.968  1.00  0.00      A   
ATOM   3755  C   ASN   371     356.294   8.489   6.953  1.00  0.00      A   
ATOM   3756  O   ASN   371     357.502   8.278   7.067  1.00  0.00      A   
ATOM   3757  N   MET   372     355.784   9.109   5.879  1.00  0.00      A   
ATOM   3758  H   MET   372     354.808   9.229   5.818  1.00  0.00      A   
ATOM   3759  CA  MET   372     356.629   9.609   4.800  1.00  0.00      A   
ATOM   3760  CB  MET   372     355.817  10.032   3.581  1.00  0.00      A   
ATOM   3761  CG  MET   372     355.169   8.866   2.849  1.00  0.00      A   
ATOM   3762  SD  MET   372     354.392   9.388   1.301  1.00  0.00      A   
ATOM   3763  CE  MET   372     352.832   9.919   1.942  1.00  0.00      A   
ATOM   3764  C   MET   372     357.554  10.746   5.217  1.00  0.00      A   
ATOM   3765  O   MET   372     358.715  10.768   4.807  1.00  0.00      A   
ATOM   3766  N   LYS   373     357.080  11.687   6.045  1.00  0.00      A   
ATOM   3767  H   LYS   373     356.118  11.684   6.251  1.00  0.00      A   
ATOM   3768  CA  LYS   373     357.927  12.729   6.625  1.00  0.00      A   
ATOM   3769  CB  LYS   373     357.099  13.658   7.510  1.00  0.00      A   
ATOM   3770  CG  LYS   373     356.146  14.576   6.751  1.00  0.00      A   
ATOM   3771  CD  LYS   373     355.153  15.255   7.691  1.00  0.00      A   
ATOM   3772  CE  LYS   373     355.815  16.196   8.691  1.00  0.00      A   
ATOM   3773  NZ  LYS   373     354.820  16.741   9.596  1.00  0.00      A   
ATOM   3774  HZ1 LYS   373     354.334  15.959  10.118  1.00  0.00      A   
ATOM   3775  HZ2 LYS   373     354.101  17.263   9.061  1.00  0.00      A   
ATOM   3776  HZ3 LYS   373     355.268  17.370  10.290  1.00  0.00      A   
ATOM   3777  C   LYS   373     359.078  12.149   7.442  1.00  0.00      A   
ATOM   3778  O   LYS   373     360.241  12.524   7.263  1.00  0.00      A   
ATOM   3779  N   GLU   374     358.755  11.189   8.316  1.00  0.00      A   
ATOM   3780  H   GLU   374     357.805  10.956   8.423  1.00  0.00      A   
ATOM   3781  CA  GLU   374     359.747  10.488   9.121  1.00  0.00      A   
ATOM   3782  CB  GLU   374     359.036   9.678  10.200  1.00  0.00      A   
ATOM   3783  CG  GLU   374     358.418  10.600  11.256  1.00  0.00      A   
ATOM   3784  CD  GLU   374     357.325   9.986  12.122  1.00  0.00      A   
ATOM   3785  OE1 GLU   374     357.525   8.908  12.684  1.00  0.00      A   
ATOM   3786  OE2 GLU   374     356.268  10.609  12.257  1.00  0.00      A   
ATOM   3787  C   GLU   374     360.710   9.626   8.305  1.00  0.00      A   
ATOM   3788  O   GLU   374     361.868   9.462   8.693  1.00  0.00      A   
ATOM   3789  N   GLU   375     360.261   9.071   7.171  1.00  0.00      A   
ATOM   3790  H   GLU   375     359.291   9.047   7.015  1.00  0.00      A   
ATOM   3791  CA  GLU   375     361.154   8.461   6.191  1.00  0.00      A   
ATOM   3792  CB  GLU   375     360.379   7.809   5.052  1.00  0.00      A   
ATOM   3793  CG  GLU   375     359.647   6.516   5.377  1.00  0.00      A   
ATOM   3794  CD  GLU   375     358.709   6.073   4.263  1.00  0.00      A   
ATOM   3795  OE1 GLU   375     357.494   6.107   4.466  1.00  0.00      A   
ATOM   3796  OE2 GLU   375     359.179   5.682   3.194  1.00  0.00      A   
ATOM   3797  C   GLU   375     362.117   9.480   5.593  1.00  0.00      A   
ATOM   3798  O   GLU   375     363.332   9.303   5.698  1.00  0.00      A   
ATOM   3799  N   MET   376     361.607  10.573   5.004  1.00  0.00      A   
ATOM   3800  H   MET   376     360.630  10.690   5.006  1.00  0.00      A   
ATOM   3801  CA  MET   376     362.437  11.589   4.360  1.00  0.00      A   
ATOM   3802  CB  MET   376     361.589  12.669   3.693  1.00  0.00      A   
ATOM   3803  CG  MET   376     360.865  12.187   2.443  1.00  0.00      A   
ATOM   3804  SD  MET   376     359.968  13.513   1.596  1.00  0.00      A   
ATOM   3805  CE  MET   376     358.366  13.305   2.318  1.00  0.00      A   
ATOM   3806  C   MET   376     363.468  12.238   5.275  1.00  0.00      A   
ATOM   3807  O   MET   376     364.597  12.501   4.851  1.00  0.00      A   
ATOM   3808  N   ALA   377     363.102  12.446   6.548  1.00  0.00      A   
ATOM   3809  H   ALA   377     362.158  12.301   6.788  1.00  0.00      A   
ATOM   3810  CA  ALA   377     364.021  12.924   7.577  1.00  0.00      A   
ATOM   3811  CB  ALA   377     363.284  13.003   8.907  1.00  0.00      A   
ATOM   3812  C   ALA   377     365.267  12.064   7.790  1.00  0.00      A   
ATOM   3813  O   ALA   377     366.278  12.546   8.306  1.00  0.00      A   
ATOM   3814  N   ARG   378     365.208  10.775   7.439  1.00  0.00      A   
ATOM   3815  H   ARG   378     364.334  10.380   7.220  1.00  0.00      A   
ATOM   3816  CA  ARG   378     366.397   9.941   7.357  1.00  0.00      A   
ATOM   3817  CB  ARG   378     366.054   8.515   7.807  1.00  0.00      A   
ATOM   3818  CG  ARG   378     367.194   7.517   7.642  1.00  0.00      A   
ATOM   3819  CD  ARG   378     366.746   6.099   7.943  1.00  0.00      A   
ATOM   3820  NE  ARG   378     367.658   5.170   7.298  1.00  0.00      A   
ATOM   3821  HE  ARG   378     368.235   5.517   6.585  1.00  0.00      A   
ATOM   3822  CZ  ARG   378     367.758   3.883   7.620  1.00  0.00      A   
ATOM   3823  NH1 ARG   378     367.082   3.343   8.627  1.00  0.00      A   
ATOM   3824 HH11 ARG   378     366.477   3.917   9.178  1.00  0.00      A   
ATOM   3825 HH12 ARG   378     367.181   2.377   8.865  1.00  0.00      A   
ATOM   3826  NH2 ARG   378     368.529   3.128   6.851  1.00  0.00      A   
ATOM   3827 HH21 ARG   378     369.013   3.566   6.077  1.00  0.00      A   
ATOM   3828 HH22 ARG   378     368.726   2.146   7.023  1.00  0.00      A   
ATOM   3829  C   ARG   378     366.940   9.949   5.927  1.00  0.00      A   
ATOM   3830  O   ARG   378     368.112  10.256   5.691  1.00  0.00      A   
ATOM   3831  N   HSD   379     366.059   9.659   4.961  1.00  0.00      A   
ATOM   3832  H   HSD   379     365.112   9.620   5.210  1.00  0.00      A   
ATOM   3833  CA  HSD   379     366.413   9.399   3.571  1.00  0.00      A   
ATOM   3834  CB  HSD   379     365.139   9.096   2.773  1.00  0.00      A   
ATOM   3835  CG  HSD   379     365.385   8.634   1.342  1.00  0.00      A   
ATOM   3836  ND1 HSD   379     364.987   9.370   0.323  1.00  0.00      A   
ATOM   3837  CE1 HSD   379     365.420   8.702  -0.724  1.00  0.00      A   
ATOM   3838  CD2 HSD   379     366.047   7.501   0.970  1.00  0.00      A   
ATOM   3839  NE2 HSD   379     366.050   7.609  -0.332  1.00  0.00      A   
ATOM   3840  HE2 HSD   379     366.564   7.020  -0.928  1.00  0.00      A   
ATOM   3841  C   HSD   379     367.241  10.484   2.891  1.00  0.00      A   
ATOM   3842  O   HSD   379     368.184  10.153   2.170  1.00  0.00      A   
ATOM   3843  N   LEU   380     366.952  11.770   3.135  1.00  0.00      A   
ATOM   3844  H   LEU   380     366.175  11.980   3.702  1.00  0.00      A   
ATOM   3845  CA  LEU   380     367.756  12.859   2.586  1.00  0.00      A   
ATOM   3846  CB  LEU   380     367.155  14.216   2.948  1.00  0.00      A   
ATOM   3847  CG  LEU   380     365.796  14.597   2.368  1.00  0.00      A   
ATOM   3848  CD1 LEU   380     365.301  15.885   3.002  1.00  0.00      A   
ATOM   3849  CD2 LEU   380     365.857  14.728   0.853  1.00  0.00      A   
ATOM   3850  C   LEU   380     369.214  12.802   3.037  1.00  0.00      A   
ATOM   3851  O   LEU   380     370.133  12.910   2.221  1.00  0.00      A   
ATOM   3852  N   ARG   381     369.438  12.561   4.334  1.00  0.00      A   
ATOM   3853  H   ARG   381     368.675  12.373   4.923  1.00  0.00      A   
ATOM   3854  CA  ARG   381     370.785  12.455   4.873  1.00  0.00      A   
ATOM   3855  CB  ARG   381     370.791  12.675   6.380  1.00  0.00      A   
ATOM   3856  CG  ARG   381     370.615  14.146   6.742  1.00  0.00      A   
ATOM   3857  CD  ARG   381     370.523  14.344   8.248  1.00  0.00      A   
ATOM   3858  NE  ARG   381     369.278  13.804   8.775  1.00  0.00      A   
ATOM   3859  HE  ARG   381     368.613  13.465   8.137  1.00  0.00      A   
ATOM   3860  CZ  ARG   381     368.992  13.750  10.075  1.00  0.00      A   
ATOM   3861  NH1 ARG   381     369.842  14.176  11.006  1.00  0.00      A   
ATOM   3862 HH11 ARG   381     370.726  14.548  10.725  1.00  0.00      A   
ATOM   3863 HH12 ARG   381     369.625  14.134  11.979  1.00  0.00      A   
ATOM   3864  NH2 ARG   381     367.813  13.257  10.421  1.00  0.00      A   
ATOM   3865 HH21 ARG   381     367.192  12.954   9.675  1.00  0.00      A   
ATOM   3866 HH22 ARG   381     367.506  13.174  11.365  1.00  0.00      A   
ATOM   3867  C   ARG   381     371.458  11.136   4.515  1.00  0.00      A   
ATOM   3868  O   ARG   381     372.680  11.090   4.369  1.00  0.00      A   
ATOM   3869  N   GLU   382     370.684  10.056   4.342  1.00  0.00      A   
ATOM   3870  H   GLU   382     369.737  10.118   4.600  1.00  0.00      A   
ATOM   3871  CA  GLU   382     371.208   8.796   3.825  1.00  0.00      A   
ATOM   3872  CB  GLU   382     370.138   7.703   3.889  1.00  0.00      A   
ATOM   3873  CG  GLU   382     370.659   6.306   3.552  1.00  0.00      A   
ATOM   3874  CD  GLU   382     369.591   5.225   3.556  1.00  0.00      A   
ATOM   3875  OE1 GLU   382     369.422   4.570   4.588  1.00  0.00      A   
ATOM   3876  OE2 GLU   382     368.927   5.034   2.537  1.00  0.00      A   
ATOM   3877  C   GLU   382     371.719   8.966   2.395  1.00  0.00      A   
ATOM   3878  O   GLU   382     372.821   8.516   2.079  1.00  0.00      A   
ATOM   3879  N   TYR   383     370.953   9.649   1.533  1.00  0.00      A   
ATOM   3880  H   TYR   383     370.060   9.937   1.828  1.00  0.00      A   
ATOM   3881  CA  TYR   383     371.366   9.945   0.166  1.00  0.00      A   
ATOM   3882  CB  TYR   383     370.208  10.608  -0.584  1.00  0.00      A   
ATOM   3883  CG  TYR   383     370.394  10.693  -2.093  1.00  0.00      A   
ATOM   3884  CD1 TYR   383     370.625  11.917  -2.691  1.00  0.00      A   
ATOM   3885  CE1 TYR   383     370.775  11.999  -4.060  1.00  0.00      A   
ATOM   3886  CD2 TYR   383     370.313   9.547  -2.862  1.00  0.00      A   
ATOM   3887  CE2 TYR   383     370.459   9.625  -4.231  1.00  0.00      A   
ATOM   3888  CZ  TYR   383     370.688  10.852  -4.819  1.00  0.00      A   
ATOM   3889  OH  TYR   383     370.819  10.936  -6.192  1.00  0.00      A   
ATOM   3890  HH  TYR   383     370.545  10.100  -6.586  1.00  0.00      A   
ATOM   3891  C   TYR   383     372.614  10.824   0.135  1.00  0.00      A   
ATOM   3892  O   TYR   383     373.542  10.566  -0.637  1.00  0.00      A   
ATOM   3893  N   GLN   384     372.660  11.853   0.992  1.00  0.00      A   
ATOM   3894  H   GLN   384     371.846  12.079   1.500  1.00  0.00      A   
ATOM   3895  CA  GLN   384     373.861  12.662   1.166  1.00  0.00      A   
ATOM   3896  CB  GLN   384     373.614  13.818   2.134  1.00  0.00      A   
ATOM   3897  CG  GLN   384     372.686  14.907   1.603  1.00  0.00      A   
ATOM   3898  CD  GLN   384     373.246  15.674   0.416  1.00  0.00      A   
ATOM   3899  OE1 GLN   384     374.121  16.527   0.561  1.00  0.00      A   
ATOM   3900  NE2 GLN   384     372.767  15.417  -0.792  1.00  0.00      A   
ATOM   3901 HE21 GLN   384     372.053  14.756  -0.887  1.00  0.00      A   
ATOM   3902 HE22 GLN   384     373.175  15.895  -1.549  1.00  0.00      A   
ATOM   3903  C   GLN   384     375.073  11.857   1.620  1.00  0.00      A   
ATOM   3904  O   GLN   384     376.165  12.046   1.083  1.00  0.00      A   
ATOM   3905  N   ASP   385     374.910  10.932   2.576  1.00  0.00      A   
ATOM   3906  H   ASP   385     374.033  10.854   3.015  1.00  0.00      A   
ATOM   3907  CA  ASP   385     376.001  10.062   3.004  1.00  0.00      A   
ATOM   3908  CB  ASP   385     375.669   9.338   4.309  1.00  0.00      A   
ATOM   3909  CG  ASP   385     376.827   8.517   4.872  1.00  0.00      A   
ATOM   3910  OD1 ASP   385     376.753   7.290   4.827  1.00  0.00      A   
ATOM   3911  OD2 ASP   385     377.785   9.105   5.385  1.00  0.00      A   
ATOM   3912  C   ASP   385     376.417   9.054   1.939  1.00  0.00      A   
ATOM   3913  O   ASP   385     377.595   8.712   1.871  1.00  0.00      A   
ATOM   3914  N   LEU   386     375.487   8.571   1.106  1.00  0.00      A   
ATOM   3915  H   LEU   386     374.544   8.770   1.299  1.00  0.00      A   
ATOM   3916  CA  LEU   386     375.801   7.740  -0.054  1.00  0.00      A   
ATOM   3917  CB  LEU   386     374.480   7.308  -0.729  1.00  0.00      A   
ATOM   3918  CG  LEU   386     374.334   6.447  -2.000  1.00  0.00      A   
ATOM   3919  CD1 LEU   386     374.439   7.266  -3.279  1.00  0.00      A   
ATOM   3920  CD2 LEU   386     375.257   5.239  -1.996  1.00  0.00      A   
ATOM   3921  C   LEU   386     376.731   8.493  -1.004  1.00  0.00      A   
ATOM   3922  O   LEU   386     377.797   7.988  -1.359  1.00  0.00      A   
ATOM   3923  N   LEU   387     376.362   9.725  -1.375  1.00  0.00      A   
ATOM   3924  H   LEU   387     375.488  10.064  -1.071  1.00  0.00      A   
ATOM   3925  CA  LEU   387     377.198  10.571  -2.221  1.00  0.00      A   
ATOM   3926  CB  LEU   387     376.445  11.845  -2.589  1.00  0.00      A   
ATOM   3927  CG  LEU   387     375.222  11.709  -3.485  1.00  0.00      A   
ATOM   3928  CD1 LEU   387     374.409  12.985  -3.460  1.00  0.00      A   
ATOM   3929  CD2 LEU   387     375.623  11.335  -4.901  1.00  0.00      A   
ATOM   3930  C   LEU   387     378.547  10.917  -1.597  1.00  0.00      A   
ATOM   3931  O   LEU   387     379.573  10.899  -2.278  1.00  0.00      A   
ATOM   3932  N   ASN   388     378.551  11.211  -0.292  1.00  0.00      A   
ATOM   3933  H   ASN   388     377.682  11.314   0.155  1.00  0.00      A   
ATOM   3934  CA  ASN   388     379.763  11.428   0.493  1.00  0.00      A   
ATOM   3935  CB  ASN   388     379.347  11.750   1.934  1.00  0.00      A   
ATOM   3936  CG  ASN   388     380.462  11.804   2.968  1.00  0.00      A   
ATOM   3937  OD1 ASN   388     380.866  10.783   3.521  1.00  0.00      A   
ATOM   3938  ND2 ASN   388     380.971  12.979   3.300  1.00  0.00      A   
ATOM   3939 HD21 ASN   388     380.597  13.787   2.880  1.00  0.00      A   
ATOM   3940 HD22 ASN   388     381.692  12.984   3.968  1.00  0.00      A   
ATOM   3941  C   ASN   388     380.736  10.250   0.444  1.00  0.00      A   
ATOM   3942  O   ASN   388     381.896  10.424   0.061  1.00  0.00      A   
ATOM   3943  N   VAL   389     380.274   9.040   0.786  1.00  0.00      A   
ATOM   3944  H   VAL   389     379.336   8.952   1.065  1.00  0.00      A   
ATOM   3945  CA  VAL   389     381.120   7.850   0.780  1.00  0.00      A   
ATOM   3946  CB  VAL   389     380.426   6.679   1.535  1.00  0.00      A   
ATOM   3947  CG1 VAL   389     381.264   5.408   1.560  1.00  0.00      A   
ATOM   3948  CG2 VAL   389     380.173   7.066   2.987  1.00  0.00      A   
ATOM   3949  C   VAL   389     381.543   7.474  -0.641  1.00  0.00      A   
ATOM   3950  O   VAL   389     382.669   7.014  -0.849  1.00  0.00      A   
ATOM   3951  N   LYS   390     380.689   7.701  -1.648  1.00  0.00      A   
ATOM   3952  H   LYS   390     379.772   7.992  -1.441  1.00  0.00      A   
ATOM   3953  CA  LYS   390     381.059   7.469  -3.039  1.00  0.00      A   
ATOM   3954  CB  LYS   390     379.819   7.547  -3.935  1.00  0.00      A   
ATOM   3955  CG  LYS   390     379.877   6.661  -5.178  1.00  0.00      A   
ATOM   3956  CD  LYS   390     380.089   5.213  -4.750  1.00  0.00      A   
ATOM   3957  CE  LYS   390     380.127   4.237  -5.911  1.00  0.00      A   
ATOM   3958  NZ  LYS   390     378.793   3.857  -6.337  1.00  0.00      A   
ATOM   3959  HZ1 LYS   390     378.224   4.658  -6.726  1.00  0.00      A   
ATOM   3960  HZ2 LYS   390     378.246   3.489  -5.520  1.00  0.00      A   
ATOM   3961  HZ3 LYS   390     378.871   3.076  -7.044  1.00  0.00      A   
ATOM   3962  C   LYS   390     382.150   8.427  -3.518  1.00  0.00      A   
ATOM   3963  O   LYS   390     383.089   8.004  -4.199  1.00  0.00      A   
ATOM   3964  N   MET   391     382.073   9.711  -3.138  1.00  0.00      A   
ATOM   3965  H   MET   391     381.261  10.017  -2.674  1.00  0.00      A   
ATOM   3966  CA  MET   391     383.130  10.681  -3.414  1.00  0.00      A   
ATOM   3967  CB  MET   391     382.682  12.083  -2.992  1.00  0.00      A   
ATOM   3968  CG  MET   391     383.629  13.206  -3.403  1.00  0.00      A   
ATOM   3969  SD  MET   391     383.051  14.839  -2.881  1.00  0.00      A   
ATOM   3970  CE  MET   391     382.198  15.330  -4.352  1.00  0.00      A   
ATOM   3971  C   MET   391     384.429  10.300  -2.706  1.00  0.00      A   
ATOM   3972  O   MET   391     385.508  10.360  -3.303  1.00  0.00      A   
ATOM   3973  N   ALA   392     384.331   9.873  -1.438  1.00  0.00      A   
ATOM   3974  H   ALA   392     383.457   9.926  -0.991  1.00  0.00      A   
ATOM   3975  CA  ALA   392     385.476   9.368  -0.691  1.00  0.00      A   
ATOM   3976  CB  ALA   392     385.049   8.927   0.704  1.00  0.00      A   
ATOM   3977  C   ALA   392     386.147   8.185  -1.380  1.00  0.00      A   
ATOM   3978  O   ALA   392     387.362   8.214  -1.571  1.00  0.00      A   
ATOM   3979  N   LEU   393     385.383   7.173  -1.818  1.00  0.00      A   
ATOM   3980  H   LEU   393     384.425   7.183  -1.597  1.00  0.00      A   
ATOM   3981  CA  LEU   393     385.919   6.046  -2.577  1.00  0.00      A   
ATOM   3982  CB  LEU   393     384.817   5.020  -2.863  1.00  0.00      A   
ATOM   3983  CG  LEU   393     385.188   3.687  -3.517  1.00  0.00      A   
ATOM   3984  CD1 LEU   393     386.023   2.828  -2.578  1.00  0.00      A   
ATOM   3985  CD2 LEU   393     383.934   2.935  -3.925  1.00  0.00      A   
ATOM   3986  C   LEU   393     386.572   6.491  -3.885  1.00  0.00      A   
ATOM   3987  O   LEU   393     387.665   6.028  -4.218  1.00  0.00      A   
ATOM   3988  N   ASP   394     385.935   7.419  -4.615  1.00  0.00      A   
ATOM   3989  H   ASP   394     385.043   7.711  -4.317  1.00  0.00      A   
ATOM   3990  CA  ASP   394     386.491   7.993  -5.840  1.00  0.00      A   
ATOM   3991  CB  ASP   394     385.513   9.008  -6.443  1.00  0.00      A   
ATOM   3992  CG  ASP   394     386.029   9.754  -7.669  1.00  0.00      A   
ATOM   3993  OD1 ASP   394     385.999   9.193  -8.765  1.00  0.00      A   
ATOM   3994  OD2 ASP   394     386.431  10.909  -7.529  1.00  0.00      A   
ATOM   3995  C   ASP   394     387.864   8.638  -5.668  1.00  0.00      A   
ATOM   3996  O   ASP   394     388.679   8.585  -6.588  1.00  0.00      A   
ATOM   3997  N   ILE   395     388.127   9.278  -4.525  1.00  0.00      A   
ATOM   3998  H   ILE   395     387.395   9.428  -3.883  1.00  0.00      A   
ATOM   3999  CA  ILE   395     389.461   9.794  -4.238  1.00  0.00      A   
ATOM   4000  CB  ILE   395     389.391  10.970  -3.224  1.00  0.00      A   
ATOM   4001  CG2 ILE   395     390.777  11.545  -2.961  1.00  0.00      A   
ATOM   4002  CG1 ILE   395     388.449  12.093  -3.675  1.00  0.00      A   
ATOM   4003  CD  ILE   395     388.781  12.769  -5.026  1.00  0.00      A   
ATOM   4004  C   ILE   395     390.378   8.663  -3.760  1.00  0.00      A   
ATOM   4005  O   ILE   395     391.495   8.500  -4.262  1.00  0.00      A   
ATOM   4006  N   GLU   396     389.895   7.832  -2.825  1.00  0.00      A   
ATOM   4007  H   GLU   396     388.975   7.973  -2.514  1.00  0.00      A   
ATOM   4008  CA  GLU   396     390.663   6.728  -2.255  1.00  0.00      A   
ATOM   4009  CB  GLU   396     389.853   5.971  -1.208  1.00  0.00      A   
ATOM   4010  CG  GLU   396     389.658   6.704   0.114  1.00  0.00      A   
ATOM   4011  CD  GLU   396     388.774   5.942   1.091  1.00  0.00      A   
ATOM   4012  OE1 GLU   396     387.558   6.141   1.073  1.00  0.00      A   
ATOM   4013  OE2 GLU   396     389.301   5.151   1.873  1.00  0.00      A   
ATOM   4014  C   GLU   396     391.220   5.729  -3.260  1.00  0.00      A   
ATOM   4015  O   GLU   396     392.323   5.222  -3.047  1.00  0.00      A   
ATOM   4016  N   ILE   397     390.512   5.437  -4.361  1.00  0.00      A   
ATOM   4017  H   ILE   397     389.590   5.772  -4.431  1.00  0.00      A   
ATOM   4018  CA  ILE   397     391.053   4.580  -5.414  1.00  0.00      A   
ATOM   4019  CB  ILE   397     389.991   4.105  -6.443  1.00  0.00      A   
ATOM   4020  CG2 ILE   397     389.038   3.129  -5.760  1.00  0.00      A   
ATOM   4021  CG1 ILE   397     389.261   5.242  -7.157  1.00  0.00      A   
ATOM   4022  CD  ILE   397     388.287   4.795  -8.267  1.00  0.00      A   
ATOM   4023  C   ILE   397     392.273   5.164  -6.126  1.00  0.00      A   
ATOM   4024  O   ILE   397     393.151   4.409  -6.550  1.00  0.00      A   
ATOM   4025  N   ALA   398     392.390   6.496  -6.231  1.00  0.00      A   
ATOM   4026  H   ALA   398     391.695   7.069  -5.838  1.00  0.00      A   
ATOM   4027  CA  ALA   398     393.561   7.125  -6.835  1.00  0.00      A   
ATOM   4028  CB  ALA   398     393.288   8.600  -7.090  1.00  0.00      A   
ATOM   4029  C   ALA   398     394.774   7.017  -5.916  1.00  0.00      A   
ATOM   4030  O   ALA   398     395.873   6.665  -6.356  1.00  0.00      A   
ATOM   4031  N   THR   399     394.563   7.293  -4.623  1.00  0.00      A   
ATOM   4032  H   THR   399     393.715   7.719  -4.362  1.00  0.00      A   
ATOM   4033  CA  THR   399     395.552   7.046  -3.579  1.00  0.00      A   
ATOM   4034  CB  THR   399     394.939   7.523  -2.245  1.00  0.00      A   
ATOM   4035  OG1 THR   399     394.863   8.940  -2.372  1.00  0.00      A   
ATOM   4036  HG1 THR   399     395.690   9.316  -2.025  1.00  0.00      A   
ATOM   4037  CG2 THR   399     395.708   7.115  -0.992  1.00  0.00      A   
ATOM   4038  C   THR   399     396.001   5.584  -3.534  1.00  0.00      A   
ATOM   4039  O   THR   399     397.198   5.296  -3.456  1.00  0.00      A   
ATOM   4040  N   TYR   400     395.044   4.652  -3.621  1.00  0.00      A   
ATOM   4041  H   TYR   400     394.108   4.947  -3.625  1.00  0.00      A   
ATOM   4042  CA  TYR   400     395.320   3.223  -3.684  1.00  0.00      A   
ATOM   4043  CB  TYR   400     393.988   2.476  -3.760  1.00  0.00      A   
ATOM   4044  CG  TYR   400     394.022   0.964  -3.578  1.00  0.00      A   
ATOM   4045  CD1 TYR   400     393.298   0.173  -4.448  1.00  0.00      A   
ATOM   4046  CE1 TYR   400     393.169  -1.179  -4.208  1.00  0.00      A   
ATOM   4047  CD2 TYR   400     394.674   0.393  -2.501  1.00  0.00      A   
ATOM   4048  CE2 TYR   400     394.550  -0.959  -2.260  1.00  0.00      A   
ATOM   4049  CZ  TYR   400     393.775  -1.731  -3.100  1.00  0.00      A   
ATOM   4050  OH  TYR   400     393.559  -3.064  -2.812  1.00  0.00      A   
ATOM   4051  HH  TYR   400     393.935  -3.284  -1.947  1.00  0.00      A   
ATOM   4052  C   TYR   400     396.201   2.903  -4.886  1.00  0.00      A   
ATOM   4053  O   TYR   400     397.248   2.286  -4.713  1.00  0.00      A   
ATOM   4054  N   ARG   401     395.834   3.374  -6.086  1.00  0.00      A   
ATOM   4055  H   ARG   401     394.986   3.869  -6.151  1.00  0.00      A   
ATOM   4056  CA  ARG   401     396.607   3.171  -7.307  1.00  0.00      A   
ATOM   4057  CB  ARG   401     395.932   3.938  -8.443  1.00  0.00      A   
ATOM   4058  CG  ARG   401     396.425   3.634  -9.854  1.00  0.00      A   
ATOM   4059  CD  ARG   401     395.788   4.579 -10.873  1.00  0.00      A   
ATOM   4060  NE  ARG   401     394.331   4.525 -10.861  1.00  0.00      A   
ATOM   4061  HE  ARG   401     393.858   5.130 -10.253  1.00  0.00      A   
ATOM   4062  CZ  ARG   401     393.624   3.693 -11.627  1.00  0.00      A   
ATOM   4063  NH1 ARG   401     394.181   2.870 -12.508  1.00  0.00      A   
ATOM   4064 HH11 ARG   401     395.171   2.868 -12.657  1.00  0.00      A   
ATOM   4065 HH12 ARG   401     393.577   2.301 -13.092  1.00  0.00      A   
ATOM   4066  NH2 ARG   401     392.312   3.627 -11.490  1.00  0.00      A   
ATOM   4067 HH21 ARG   401     391.831   4.182 -10.813  1.00  0.00      A   
ATOM   4068 HH22 ARG   401     391.793   2.983 -12.074  1.00  0.00      A   
ATOM   4069  C   ARG   401     398.066   3.608  -7.171  1.00  0.00      A   
ATOM   4070  O   ARG   401     398.971   2.791  -7.369  1.00  0.00      A   
ATOM   4071  N   LYS   402     398.315   4.868  -6.781  1.00  0.00      A   
ATOM   4072  H   LYS   402     397.553   5.460  -6.579  1.00  0.00      A   
ATOM   4073  CA  LYS   402     399.678   5.373  -6.651  1.00  0.00      A   
ATOM   4074  CB  LYS   402     399.728   6.904  -6.513  1.00  0.00      A   
ATOM   4075  CG  LYS   402     399.016   7.491  -5.300  1.00  0.00      A   
ATOM   4076  CD  LYS   402     399.595   8.839  -4.917  1.00  0.00      A   
ATOM   4077  CE  LYS   402     399.003   9.256  -3.581  1.00  0.00      A   
ATOM   4078  NZ  LYS   402     399.867  10.225  -2.939  1.00  0.00      A   
ATOM   4079  HZ1 LYS   402     399.941  11.121  -3.482  1.00  0.00      A   
ATOM   4080  HZ2 LYS   402     400.842   9.827  -2.853  1.00  0.00      A   
ATOM   4081  HZ3 LYS   402     399.548  10.462  -1.968  1.00  0.00      A   
ATOM   4082  C   LYS   402     400.499   4.724  -5.536  1.00  0.00      A   
ATOM   4083  O   LYS   402     401.686   4.452  -5.724  1.00  0.00      A   
ATOM   4084  N   LEU   403     399.897   4.450  -4.371  1.00  0.00      A   
ATOM   4085  H   LEU   403     398.942   4.662  -4.256  1.00  0.00      A   
ATOM   4086  CA  LEU   403     400.634   3.879  -3.251  1.00  0.00      A   
ATOM   4087  CB  LEU   403     400.056   4.374  -1.924  1.00  0.00      A   
ATOM   4088  CG  LEU   403     400.140   5.871  -1.622  1.00  0.00      A   
ATOM   4089  CD1 LEU   403     399.523   6.179  -0.275  1.00  0.00      A   
ATOM   4090  CD2 LEU   403     401.576   6.359  -1.640  1.00  0.00      A   
ATOM   4091  C   LEU   403     400.761   2.358  -3.257  1.00  0.00      A   
ATOM   4092  O   LEU   403     401.531   1.790  -2.475  1.00  0.00      A   
ATOM   4093  N   LEU   404     399.980   1.685  -4.110  1.00  0.00      A   
ATOM   4094  H   LEU   404     399.247   2.165  -4.557  1.00  0.00      A   
ATOM   4095  CA  LEU   404     400.116   0.254  -4.345  1.00  0.00      A   
ATOM   4096  CB  LEU   404     398.738  -0.338  -4.639  1.00  0.00      A   
ATOM   4097  CG  LEU   404     398.490  -1.818  -4.874  1.00  0.00      A   
ATOM   4098  CD1 LEU   404     398.536  -2.612  -3.580  1.00  0.00      A   
ATOM   4099  CD2 LEU   404     397.111  -1.966  -5.480  1.00  0.00      A   
ATOM   4100  C   LEU   404     401.061  -0.031  -5.505  1.00  0.00      A   
ATOM   4101  O   LEU   404     402.053  -0.745  -5.342  1.00  0.00      A   
ATOM   4102  N   GLU   405     400.798   0.531  -6.691  1.00  0.00      A   
ATOM   4103  H   GLU   405     400.136   1.258  -6.753  1.00  0.00      A   
ATOM   4104  CA  GLU   405     401.521   0.140  -7.892  1.00  0.00      A   
ATOM   4105  CB  GLU   405     400.613   0.279  -9.116  1.00  0.00      A   
ATOM   4106  CG  GLU   405     399.425  -0.679  -9.050  1.00  0.00      A   
ATOM   4107  CD  GLU   405     398.450  -0.548 -10.208  1.00  0.00      A   
ATOM   4108  OE1 GLU   405     397.509   0.238 -10.104  1.00  0.00      A   
ATOM   4109  OE2 GLU   405     398.629  -1.225 -11.221  1.00  0.00      A   
ATOM   4110  C   GLU   405     402.855   0.861  -8.060  1.00  0.00      A   
ATOM   4111  O   GLU   405     403.030   1.783  -8.861  1.00  0.00      A   
ATOM   4112  N   GLY   406     403.810   0.397  -7.256  1.00  0.00      A   
ATOM   4113  H   GLY   406     403.583  -0.328  -6.628  1.00  0.00      A   
ATOM   4114  CA  GLY   406     405.168   0.910  -7.251  1.00  0.00      A   
ATOM   4115  C   GLY   406     406.080  -0.059  -6.517  1.00  0.00      A   
ATOM   4116  O   GLY   406     405.934  -1.277  -6.646  1.00  0.00      A   
ATOM   4117  N   GLU   407     407.014   0.458  -5.716  1.00  0.00      A   
ATOM   4118  H   GLU   407     407.013   1.426  -5.545  1.00  0.00      A   
ATOM   4119  CA  GLU   407     407.939  -0.391  -4.979  1.00  0.00      A   
ATOM   4120  CB  GLU   407     409.240   0.345  -4.671  1.00  0.00      A   
ATOM   4121  CG  GLU   407     410.020   0.770  -5.911  1.00  0.00      A   
ATOM   4122  CD  GLU   407     411.288   1.549  -5.593  1.00  0.00      A   
ATOM   4123  OE1 GLU   407     412.360   0.946  -5.559  1.00  0.00      A   
ATOM   4124  OE2 GLU   407     411.200   2.758  -5.381  1.00  0.00      A   
ATOM   4125  C   GLU   407     407.274  -0.851  -3.689  1.00  0.00      A   
ATOM   4126  O   GLU   407     406.965  -0.046  -2.805  1.00  0.00      A   
ATOM   4127  N   GLU   408     407.019  -2.157  -3.612  1.00  0.00      A   
ATOM   4128  H   GLU   408     407.315  -2.741  -4.341  1.00  0.00      A   
ATOM   4129  CA  GLU   408     406.353  -2.766  -2.470  1.00  0.00      A   
ATOM   4130  CB  GLU   408     405.109  -3.530  -2.929  1.00  0.00      A   
ATOM   4131  CG  GLU   408     404.041  -2.669  -3.593  1.00  0.00      A   
ATOM   4132  CD  GLU   408     402.836  -3.451  -4.099  1.00  0.00      A   
ATOM   4133  OE1 GLU   408     402.866  -3.930  -5.233  1.00  0.00      A   
ATOM   4134  OE2 GLU   408     401.869  -3.586  -3.348  1.00  0.00      A   
ATOM   4135  C   GLU   408     407.282  -3.738  -1.756  1.00  0.00      A   
ATOM   4136  O   GLU   408     408.215  -4.280  -2.356  1.00  0.00      A   
ATOM   4137  N   SER   409     407.027  -3.995  -0.469  1.00  0.00      A   
ATOM   4138  H   SER   409     406.296  -3.513  -0.027  1.00  0.00      A   
ATOM   4139  CA  SER   409     407.755  -5.000   0.291  1.00  0.00      A   
ATOM   4140  CB  SER   409     407.550  -4.739   1.785  1.00  0.00      A   
ATOM   4141  OG  SER   409     408.037  -3.461   2.188  1.00  0.00      A   
ATOM   4142  HG  SER   409     407.987  -2.835   1.447  1.00  0.00      A   
ATOM   4143  C   SER   409     407.281  -6.399  -0.110  1.00  0.00      A   
ATOM   4144  O   SER   409     406.472  -7.048   0.557  1.00  0.00      A   
ATOM   4145  N   ARG   410     407.765  -6.843  -1.273  1.00  0.00      A   
ATOM   4146  H   ARG   410     408.371  -6.253  -1.775  1.00  0.00      A   
ATOM   4147  CA  ARG   410     407.387  -8.129  -1.838  1.00  0.00      A   
ATOM   4148  CB  ARG   410     407.786  -8.208  -3.312  1.00  0.00      A   
ATOM   4149  CG  ARG   410     406.871  -7.454  -4.272  1.00  0.00      A   
ATOM   4150  CD  ARG   410     405.487  -8.084  -4.244  1.00  0.00      A   
ATOM   4151  NE  ARG   410     404.624  -7.580  -5.300  1.00  0.00      A   
ATOM   4152  HE  ARG   410     404.898  -6.773  -5.784  1.00  0.00      A   
ATOM   4153  CZ  ARG   410     403.472  -8.177  -5.609  1.00  0.00      A   
ATOM   4154  NH1 ARG   410     403.006  -9.206  -4.905  1.00  0.00      A   
ATOM   4155 HH11 ARG   410     403.483  -9.513  -4.070  1.00  0.00      A   
ATOM   4156 HH12 ARG   410     402.066  -9.566  -5.041  1.00  0.00      A   
ATOM   4157  NH2 ARG   410     402.793  -7.757  -6.665  1.00  0.00      A   
ATOM   4158 HH21 ARG   410     403.112  -6.968  -7.189  1.00  0.00      A   
ATOM   4159 HH22 ARG   410     401.945  -8.218  -6.983  1.00  0.00      A   
ATOM   4160  C   ARG   410     407.920  -9.348  -1.101  1.00  0.00      A   
ATOM   4161  O   ARG   410     409.123  -9.499  -0.873  1.00  0.00      A   
ATOM   4162  N   ILE   411     407.002 -10.247  -0.737  1.00  0.00      A   
ATOM   4163  H   ILE   411     406.058 -10.047  -0.911  1.00  0.00      A   
ATOM   4164  CA  ILE   411     407.363 -11.505  -0.098  1.00  0.00      A   
ATOM   4165  CB  ILE   411     406.188 -12.011   0.809  1.00  0.00      A   
ATOM   4166  CG2 ILE   411     404.872 -12.191   0.054  1.00  0.00      A   
ATOM   4167  CG1 ILE   411     406.543 -13.257   1.618  1.00  0.00      A   
ATOM   4168  CD  ILE   411     407.633 -13.035   2.687  1.00  0.00      A   
ATOM   4169  C   ILE   411     407.886 -12.514  -1.130  1.00  0.00      A   
ATOM   4170  O   ILE   411     407.221 -13.458  -1.562  1.00  0.00      A   
ATOM   4171  N   SER   412     409.130 -12.257  -1.553  1.00  0.00      A   
ATOM   4172  H   SER   412     409.560 -11.445  -1.200  1.00  0.00      A   
ATOM   4173  CA  SER   412     409.861 -13.034  -2.552  1.00  0.00      A   
ATOM   4174  CB  SER   412     410.135 -14.466  -2.076  1.00  0.00      A   
ATOM   4175  OG  SER   412     410.846 -14.468  -0.845  1.00  0.00      A   
ATOM   4176  HG  SER   412     410.305 -14.052  -0.169  1.00  0.00      A   
ATOM   4177  C   SER   412     409.278 -13.032  -3.966  1.00  0.00      A   
ATOM   4178  O   SER   412     409.908 -12.498  -4.880  1.00  0.00      A   
ATOM   4179  N   LEU   413     408.081 -13.583  -4.189  1.00  0.00      A   
ATOM   4180  H   LEU   413     407.530 -13.854  -3.421  1.00  0.00      A   
ATOM   4181  CA  LEU   413     407.510 -13.691  -5.522  1.00  0.00      A   
ATOM   4182  CB  LEU   413     406.823 -15.051  -5.668  1.00  0.00      A   
ATOM   4183  CG  LEU   413     406.244 -15.480  -7.015  1.00  0.00      A   
ATOM   4184  CD1 LEU   413     407.333 -15.614  -8.069  1.00  0.00      A   
ATOM   4185  CD2 LEU   413     405.512 -16.802  -6.863  1.00  0.00      A   
ATOM   4186  C   LEU   413     406.520 -12.556  -5.786  1.00  0.00      A   
ATOM   4187  O   LEU   413     405.614 -12.339  -4.977  1.00  0.00      A   
ATOM   4188  N   PRO   414     406.667 -11.777  -6.870  1.00  0.00      A   
ATOM   4189  CD  PRO   414     407.915 -11.616  -7.609  1.00  0.00      A   
ATOM   4190  CA  PRO   414     405.683 -10.788  -7.306  1.00  0.00      A   
ATOM   4191  CB  PRO   414     406.415 -10.037  -8.403  1.00  0.00      A   
ATOM   4192  CG  PRO   414     407.862 -10.152  -8.000  1.00  0.00      A   
ATOM   4193  C   PRO   414     404.404 -11.440  -7.822  1.00  0.00      A   
ATOM   4194  O   PRO   414     404.413 -12.200  -8.794  1.00  0.00      A   
ATOM   4195  N   LEU   415     403.287 -11.150  -7.156  1.00  0.00      A   
ATOM   4196  H   LEU   415     403.325 -10.475  -6.441  1.00  0.00      A   
ATOM   4197  CA  LEU   415     402.003 -11.743  -7.499  1.00  0.00      A   
ATOM   4198  CB  LEU   415     401.374 -12.366  -6.252  1.00  0.00      A   
ATOM   4199  CG  LEU   415     402.052 -13.552  -5.576  1.00  0.00      A   
ATOM   4200  CD1 LEU   415     401.387 -13.841  -4.241  1.00  0.00      A   
ATOM   4201  CD2 LEU   415     402.028 -14.781  -6.472  1.00  0.00      A   
ATOM   4202  C   LEU   415     401.069 -10.717  -8.147  1.00  0.00      A   
ATOM   4203  O   LEU   415     401.138  -9.534  -7.798  1.00  0.00      A   
ATOM   4204  N   PRO   416     400.190 -11.102  -9.092  1.00  0.00      A   
ATOM   4205  CD  PRO   416     399.986 -12.485  -9.523  1.00  0.00      A   
ATOM   4206  CA  PRO   416     399.376 -10.198  -9.909  1.00  0.00      A   
ATOM   4207  CB  PRO   416     398.551 -11.152 -10.750  1.00  0.00      A   
ATOM   4208  CG  PRO   416     399.471 -12.324 -10.939  1.00  0.00      A   
ATOM   4209  C   PRO   416     398.488  -9.133  -9.272  1.00  0.00      A   
ATOM   4210  O   PRO   416     397.935  -9.267  -8.175  1.00  0.00      A   
ATOM   4211  N   ASN   417     398.366  -8.052 -10.048  1.00  0.00      A   
ATOM   4212  H   ASN   417     398.890  -8.012 -10.874  1.00  0.00      A   
ATOM   4213  CA  ASN   417     397.486  -6.937  -9.742  1.00  0.00      A   
ATOM   4214  CB  ASN   417     398.169  -5.636 -10.193  1.00  0.00      A   
ATOM   4215  CG  ASN   417     397.404  -4.353  -9.892  1.00  0.00      A   
ATOM   4216  OD1 ASN   417     397.669  -3.669  -8.907  1.00  0.00      A   
ATOM   4217  ND2 ASN   417     396.438  -3.947 -10.705  1.00  0.00      A   
ATOM   4218 HD21 ASN   417     396.195  -4.500 -11.486  1.00  0.00      A   
ATOM   4219 HD22 ASN   417     396.019  -3.086 -10.495  1.00  0.00      A   
ATOM   4220  C   ASN   417     396.157  -7.144 -10.462  1.00  0.00      A   
ATOM   4221  O   ASN   417     395.990  -6.742 -11.618  1.00  0.00      A   
ATOM   4222  N   PHE   418     395.190  -7.785  -9.801  1.00  0.00      A   
ATOM   4223  H   PHE   418     395.349  -8.074  -8.873  1.00  0.00      A   
ATOM   4224  CA  PHE   418     393.895  -8.057 -10.411  1.00  0.00      A   
ATOM   4225  CB  PHE   418     393.182  -9.210  -9.698  1.00  0.00      A   
ATOM   4226  CG  PHE   418     393.900 -10.546  -9.824  1.00  0.00      A   
ATOM   4227  CD1 PHE   418     393.876 -11.233 -11.025  1.00  0.00      A   
ATOM   4228  CD2 PHE   418     394.565 -11.075  -8.735  1.00  0.00      A   
ATOM   4229  CE1 PHE   418     394.519 -12.449 -11.130  1.00  0.00      A   
ATOM   4230  CE2 PHE   418     395.203 -12.292  -8.852  1.00  0.00      A   
ATOM   4231  CZ  PHE   418     395.181 -12.981 -10.045  1.00  0.00      A   
ATOM   4232  C   PHE   418     393.005  -6.819 -10.482  1.00  0.00      A   
ATOM   4233  O   PHE   418     392.174  -6.536  -9.608  1.00  0.00      A   
ATOM   4234  N   SER   419     393.237  -6.042 -11.544  1.00  0.00      A   
ATOM   4235  H   SER   419     394.033  -6.232 -12.092  1.00  0.00      A   
ATOM   4236  CA  SER   419     392.450  -4.861 -11.865  1.00  0.00      A   
ATOM   4237  CB  SER   419     393.117  -4.140 -13.031  1.00  0.00      A   
ATOM   4238  OG  SER   419     394.459  -3.811 -12.695  1.00  0.00      A   
ATOM   4239  HG  SER   419     394.444  -3.107 -12.035  1.00  0.00      A   
ATOM   4240  C   SER   419     390.981  -5.164 -12.156  1.00  0.00      A   
ATOM   4241  O   SER   419     390.524  -5.316 -13.293  1.00  0.00      A   
ATOM   4242  N   SER   420     390.230  -5.248 -11.061  1.00  0.00      A   
ATOM   4243  H   SER   420     390.653  -5.056 -10.193  1.00  0.00      A   
ATOM   4244  CA  SER   420     388.819  -5.581 -11.088  1.00  0.00      A   
ATOM   4245  CB  SER   420     388.439  -6.134  -9.716  1.00  0.00      A   
ATOM   4246  OG  SER   420     389.298  -7.213  -9.354  1.00  0.00      A   
ATOM   4247  HG  SER   420     390.223  -6.924  -9.359  1.00  0.00      A   
ATOM   4248  C   SER   420     388.023  -4.335 -11.463  1.00  0.00      A   
ATOM   4249  O   SER   420     387.600  -3.530 -10.630  1.00  0.00      A   
ATOM   4250  N   LEU   421     387.907  -4.150 -12.778  1.00  0.00      A   
ATOM   4251  H   LEU   421     388.349  -4.796 -13.372  1.00  0.00      A   
ATOM   4252  CA  LEU   421     387.235  -2.998 -13.355  1.00  0.00      A   
ATOM   4253  CB  LEU   421     387.883  -2.705 -14.716  1.00  0.00      A   
ATOM   4254  CG  LEU   421     387.403  -1.583 -15.636  1.00  0.00      A   
ATOM   4255  CD1 LEU   421     387.424  -0.222 -14.958  1.00  0.00      A   
ATOM   4256  CD2 LEU   421     388.264  -1.558 -16.886  1.00  0.00      A   
ATOM   4257  C   LEU   421     385.718  -3.146 -13.453  1.00  0.00      A   
ATOM   4258  O   LEU   421     385.180  -3.796 -14.352  1.00  0.00      A   
ATOM   4259  N   ASN   422     385.010  -2.553 -12.489  1.00  0.00      A   
ATOM   4260  H   ASN   422     385.477  -2.215 -11.689  1.00  0.00      A   
ATOM   4261  CA  ASN   422     383.565  -2.399 -12.589  1.00  0.00      A   
ATOM   4262  CB  ASN   422     382.941  -2.464 -11.192  1.00  0.00      A   
ATOM   4263  CG  ASN   422     381.420  -2.380 -11.146  1.00  0.00      A   
ATOM   4264  OD1 ASN   422     380.703  -3.010 -11.923  1.00  0.00      A   
ATOM   4265  ND2 ASN   422     380.880  -1.596 -10.223  1.00  0.00      A   
ATOM   4266 HD21 ASN   422     381.484  -1.053  -9.664  1.00  0.00      A   
ATOM   4267 HD22 ASN   422     379.900  -1.621 -10.114  1.00  0.00      A   
ATOM   4268  C   ASN   422     383.290  -1.070 -13.288  1.00  0.00      A   
ATOM   4269  O   ASN   422     383.295   0.005 -12.685  1.00  0.00      A   
ATOM   4270  N   LEU   423     383.084  -1.169 -14.604  1.00  0.00      A   
ATOM   4271  H   LEU   423     383.014  -2.073 -14.977  1.00  0.00      A   
ATOM   4272  CA  LEU   423     383.016  -0.025 -15.510  1.00  0.00      A   
ATOM   4273  CB  LEU   423     382.783  -0.520 -16.936  1.00  0.00      A   
ATOM   4274  CG  LEU   423     383.944  -1.093 -17.734  1.00  0.00      A   
ATOM   4275  CD1 LEU   423     383.429  -1.854 -18.942  1.00  0.00      A   
ATOM   4276  CD2 LEU   423     384.894   0.016 -18.160  1.00  0.00      A   
ATOM   4277  C   LEU   423     382.034   1.110 -15.235  1.00  0.00      A   
ATOM   4278  O   LEU   423     382.407   2.286 -15.297  1.00  0.00      A   
ATOM   4279  N   ARG   424     380.780   0.791 -14.915  1.00  0.00      A   
ATOM   4280  H   ARG   424     380.582  -0.097 -14.550  1.00  0.00      A   
ATOM   4281  CA  ARG   424     379.696   1.764 -14.971  1.00  0.00      A   
ATOM   4282  CB  ARG   424     379.164   1.853 -16.413  1.00  0.00      A   
ATOM   4283  CG  ARG   424     378.754   0.524 -17.056  1.00  0.00      A   
ATOM   4284  CD  ARG   424     378.092   0.747 -18.406  1.00  0.00      A   
ATOM   4285  NE  ARG   424     376.770   1.333 -18.245  1.00  0.00      A   
ATOM   4286  HE  ARG   424     376.166   0.928 -17.588  1.00  0.00      A   
ATOM   4287  CZ  ARG   424     376.338   2.374 -18.958  1.00  0.00      A   
ATOM   4288  NH1 ARG   424     377.089   2.957 -19.888  1.00  0.00      A   
ATOM   4289 HH11 ARG   424     378.007   2.610 -20.073  1.00  0.00      A   
ATOM   4290 HH12 ARG   424     376.748   3.734 -20.417  1.00  0.00      A   
ATOM   4291  NH2 ARG   424     375.122   2.835 -18.714  1.00  0.00      A   
ATOM   4292 HH21 ARG   424     374.554   2.389 -18.002  1.00  0.00      A   
ATOM   4293 HH22 ARG   424     374.735   3.616 -19.220  1.00  0.00      A   
ATOM   4294  C   ARG   424     378.583   1.402 -13.992  1.00  0.00      A   
ATOM   4295  O   ARG   424     378.826   0.664 -13.031  1.00  0.00      A   
ATOM   4296  N   GLU   425     377.357   1.910 -14.170  1.00  0.00      A   
ATOM   4297  H   GLU   425     377.212   2.585 -14.865  1.00  0.00      A   
ATOM   4298  CA  GLU   425     376.226   1.461 -13.374  1.00  0.00      A   
ATOM   4299  CB  GLU   425     375.043   2.427 -13.463  1.00  0.00      A   
ATOM   4300  CG  GLU   425     375.328   3.851 -13.002  1.00  0.00      A   
ATOM   4301  CD  GLU   425     374.081   4.716 -12.886  1.00  0.00      A   
ATOM   4302  OE1 GLU   425     373.766   5.128 -11.768  1.00  0.00      A   
ATOM   4303  OE2 GLU   425     373.431   4.985 -13.901  1.00  0.00      A   
ATOM   4304  C   GLU   425     375.799   0.073 -13.838  1.00  0.00      A   
ATOM   4305  O   GLU   425     375.032  -0.084 -14.794  1.00  0.00      A   
ATOM   4306  N   THR   426     376.382  -0.945 -13.206  1.00  0.00      A   
ATOM   4307  H   THR   426     377.209  -0.780 -12.700  1.00  0.00      A   
ATOM   4308  CA  THR   426     375.951  -2.327 -13.365  1.00  0.00      A   
ATOM   4309  CB  THR   426     377.001  -3.228 -12.679  1.00  0.00      A   
ATOM   4310  OG1 THR   426     378.243  -2.824 -13.248  1.00  0.00      A   
ATOM   4311  HG1 THR   426     378.987  -3.092 -12.685  1.00  0.00      A   
ATOM   4312  CG2 THR   426     376.780  -4.714 -12.935  1.00  0.00      A   
ATOM   4313  C   THR   426     374.544  -2.477 -12.783  1.00  0.00      A   
ATOM   4314  O   THR   426     374.331  -2.659 -11.580  1.00  0.00      A   
ATOM   4315  N   ASN   427     373.558  -2.339 -13.668  1.00  0.00      A   
ATOM   4316  H   ASN   427     373.771  -2.285 -14.625  1.00  0.00      A   
ATOM   4317  CA  ASN   427     372.166  -2.233 -13.267  1.00  0.00      A   
ATOM   4318  CB  ASN   427     371.707  -0.797 -13.526  1.00  0.00      A   
ATOM   4319  CG  ASN   427     370.443  -0.398 -12.784  1.00  0.00      A   
ATOM   4320  OD1 ASN   427     369.323  -0.787 -13.123  1.00  0.00      A   
ATOM   4321  ND2 ASN   427     370.572   0.401 -11.732  1.00  0.00      A   
ATOM   4322 HD21 ASN   427     371.464   0.736 -11.479  1.00  0.00      A   
ATOM   4323 HD22 ASN   427     369.750   0.619 -11.235  1.00  0.00      A   
ATOM   4324  C   ASN   427     371.326  -3.213 -14.072  1.00  0.00      A   
ATOM   4325  O   ASN   427     371.527  -3.348 -15.282  1.00  0.00      A   
ATOM   4326  N   LEU   428     370.423  -3.947 -13.414  1.00  0.00      A   
ATOM   4327  H   LEU   428     370.352  -3.888 -12.435  1.00  0.00      A   
ATOM   4328  CA  LEU   428     369.502  -4.825 -14.118  1.00  0.00      A   
ATOM   4329  CB  LEU   428     369.554  -6.249 -13.548  1.00  0.00      A   
ATOM   4330  CG  LEU   428     370.856  -7.041 -13.613  1.00  0.00      A   
ATOM   4331  CD1 LEU   428     370.729  -8.316 -12.797  1.00  0.00      A   
ATOM   4332  CD2 LEU   428     371.241  -7.352 -15.051  1.00  0.00      A   
ATOM   4333  C   LEU   428     368.097  -4.239 -14.033  1.00  0.00      A   
ATOM   4334  O   LEU   428     367.665  -3.531 -14.950  1.00  0.00      A   
ATOM   4335  N   ASP   429     367.384  -4.452 -12.920  1.00  0.00      A   
ATOM   4336  H   ASP   429     367.822  -4.856 -12.136  1.00  0.00      A   
ATOM   4337  CA  ASP   429     366.029  -3.945 -12.775  1.00  0.00      A   
ATOM   4338  CB  ASP   429     364.962  -5.041 -12.881  1.00  0.00      A   
ATOM   4339  CG  ASP   429     363.549  -4.535 -13.187  1.00  0.00      A   
ATOM   4340  OD1 ASP   429     362.780  -5.291 -13.791  1.00  0.00      A   
ATOM   4341  OD2 ASP   429     363.185  -3.397 -12.880  1.00  0.00      A   
ATOM   4342  C   ASP   429     365.947  -3.283 -11.415  1.00  0.00      A   
ATOM   4343  O   ASP   429     366.023  -3.952 -10.378  1.00  0.00      A   
ATOM   4344  N   SER   430     365.813  -1.958 -11.425  1.00  0.00      A   
ATOM   4345  H   SER   430     365.674  -1.494 -12.283  1.00  0.00      A   
ATOM   4346  CA  SER   430     365.854  -1.195 -10.193  1.00  0.00      A   
ATOM   4347  CB  SER   430     367.314  -0.870  -9.865  1.00  0.00      A   
ATOM   4348  OG  SER   430     367.948  -0.097 -10.877  1.00  0.00      A   
ATOM   4349  HG  SER   430     368.014  -0.614 -11.698  1.00  0.00      A   
ATOM   4350  C   SER   430     364.980   0.057 -10.199  1.00  0.00      A   
ATOM   4351  O   SER   430     363.833   0.022  -9.748  1.00  0.00      A   
ATOM   4352  N   LEU   431     365.506   1.167 -10.720  1.00  0.00      A   
ATOM   4353  H   LEU   431     366.370   1.107 -11.186  1.00  0.00      A   
ATOM   4354  CA  LEU   431     364.853   2.463 -10.698  1.00  0.00      A   
ATOM   4355  CB  LEU   431     365.519   3.382  -9.669  1.00  0.00      A   
ATOM   4356  CG  LEU   431     365.437   3.065  -8.180  1.00  0.00      A   
ATOM   4357  CD1 LEU   431     366.383   3.965  -7.407  1.00  0.00      A   
ATOM   4358  CD2 LEU   431     364.013   3.200  -7.667  1.00  0.00      A   
ATOM   4359  C   LEU   431     365.032   3.077 -12.080  1.00  0.00      A   
ATOM   4360  O   LEU   431     366.086   2.875 -12.695  1.00  0.00      A   
ATOM   4361  N   PRO   432     364.048   3.804 -12.633  1.00  0.00      A   
ATOM   4362  CD  PRO   432     362.661   3.794 -12.175  1.00  0.00      A   
ATOM   4363  CA  PRO   432     364.165   4.515 -13.908  1.00  0.00      A   
ATOM   4364  CB  PRO   432     362.772   5.076 -14.105  1.00  0.00      A   
ATOM   4365  CG  PRO   432     361.893   4.037 -13.460  1.00  0.00      A   
ATOM   4366  C   PRO   432     365.221   5.618 -13.940  1.00  0.00      A   
ATOM   4367  O   PRO   432     365.760   5.937 -15.003  1.00  0.00      A   
ATOM   4368  N   LEU   433     365.558   6.208 -12.788  1.00  0.00      A   
ATOM   4369  H   LEU   433     365.150   5.887 -11.960  1.00  0.00      A   
ATOM   4370  CA  LEU   433     366.524   7.299 -12.713  1.00  0.00      A   
ATOM   4371  CB  LEU   433     366.211   8.167 -11.489  1.00  0.00      A   
ATOM   4372  CG  LEU   433     364.870   8.891 -11.408  1.00  0.00      A   
ATOM   4373  CD1 LEU   433     364.725   9.561 -10.053  1.00  0.00      A   
ATOM   4374  CD2 LEU   433     364.721   9.911 -12.527  1.00  0.00      A   
ATOM   4375  C   LEU   433     367.985   6.839 -12.719  1.00  0.00      A   
ATOM   4376  O   LEU   433     368.765   7.091 -11.797  1.00  0.00      A   
ATOM   4377  N   VAL   434     368.360   6.142 -13.793  1.00  0.00      A   
ATOM   4378  H   VAL   434     367.710   6.015 -14.521  1.00  0.00      A   
ATOM   4379  CA  VAL   434     369.713   5.646 -14.027  1.00  0.00      A   
ATOM   4380  CB  VAL   434     369.913   4.146 -13.639  1.00  0.00      A   
ATOM   4381  CG1 VAL   434     369.852   3.917 -12.137  1.00  0.00      A   
ATOM   4382  CG2 VAL   434     368.935   3.223 -14.356  1.00  0.00      A   
ATOM   4383  C   VAL   434     370.020   5.824 -15.513  1.00  0.00      A   
ATOM   4384  O   VAL   434     369.135   6.196 -16.287  1.00  0.00      A   
ATOM   4385  N   ASP   435     371.262   5.584 -15.946  1.00  0.00      A   
ATOM   4386  H   ASP   435     371.975   5.445 -15.285  1.00  0.00      A   
ATOM   4387  CA  ASP   435     371.569   5.559 -17.372  1.00  0.00      A   
ATOM   4388  CB  ASP   435     372.991   6.052 -17.638  1.00  0.00      A   
ATOM   4389  CG  ASP   435     373.338   6.142 -19.122  1.00  0.00      A   
ATOM   4390  OD1 ASP   435     374.037   5.253 -19.616  1.00  0.00      A   
ATOM   4391  OD2 ASP   435     372.937   7.106 -19.772  1.00  0.00      A   
ATOM   4392  C   ASP   435     371.374   4.175 -17.984  1.00  0.00      A   
ATOM   4393  O   ASP   435     370.911   4.054 -19.118  1.00  0.00      A   
ATOM   4394  N   THR   436     371.745   3.114 -17.263  1.00  0.00      A   
ATOM   4395  H   THR   436     372.160   3.237 -16.386  1.00  0.00      A   
ATOM   4396  CA  THR   436     371.634   1.752 -17.768  1.00  0.00      A   
ATOM   4397  CB  THR   436     372.602   0.832 -16.988  1.00  0.00      A   
ATOM   4398  OG1 THR   436     373.793   1.573 -16.733  1.00  0.00      A   
ATOM   4399  HG1 THR   436     374.322   1.021 -16.132  1.00  0.00      A   
ATOM   4400  CG2 THR   436     372.960  -0.418 -17.781  1.00  0.00      A   
ATOM   4401  C   THR   436     370.197   1.230 -17.684  1.00  0.00      A   
ATOM   4402  O   THR   436     369.818   0.511 -16.754  1.00  0.00      A   
ATOM   4403  N   HSD   437     369.353   1.613 -18.645  1.00  0.00      A   
ATOM   4404  H   HSD   437     369.644   2.311 -19.276  1.00  0.00      A   
ATOM   4405  CA  HSD   437     367.996   1.082 -18.725  1.00  0.00      A   
ATOM   4406  CB  HSD   437     367.083   2.032 -19.507  1.00  0.00      A   
ATOM   4407  CG  HSD   437     366.929   3.405 -18.869  1.00  0.00      A   
ATOM   4408  ND1 HSD   437     367.319   4.487 -19.513  1.00  0.00      A   
ATOM   4409  CE1 HSD   437     367.054   5.459 -18.669  1.00  0.00      A   
ATOM   4410  CD2 HSD   437     366.414   3.664 -17.633  1.00  0.00      A   
ATOM   4411  NE2 HSD   437     366.525   4.964 -17.565  1.00  0.00      A   
ATOM   4412  HE2 HSD   437     366.313   5.499 -16.767  1.00  0.00      A   
ATOM   4413  C   HSD   437     367.973  -0.324 -19.325  1.00  0.00      A   
ATOM   4414  O   HSD   437     367.661  -0.530 -20.500  1.00  0.00      A   
ATOM   4415  N   SER   438     368.351  -1.305 -18.502  1.00  0.00      A   
ATOM   4416  H   SER   438     368.702  -1.061 -17.616  1.00  0.00      A   
ATOM   4417  CA  SER   438     368.389  -2.701 -18.914  1.00  0.00      A   
ATOM   4418  CB  SER   438     369.280  -3.481 -17.957  1.00  0.00      A   
ATOM   4419  OG  SER   438     370.568  -2.885 -17.877  1.00  0.00      A   
ATOM   4420  HG  SER   438     370.986  -3.149 -17.044  1.00  0.00      A   
ATOM   4421  C   SER   438     367.016  -3.358 -19.034  1.00  0.00      A   
ATOM   4422  O   SER   438     366.652  -3.825 -20.115  1.00  0.00      A   
ATOM   4423  N   LYS   439     366.229  -3.428 -17.952  1.00  0.00      A   
ATOM   4424  H   LYS   439     366.565  -3.134 -17.075  1.00  0.00      A   
ATOM   4425  CA  LYS   439     364.873  -3.956 -18.016  1.00  0.00      A   
ATOM   4426  CB  LYS   439     364.863  -5.467 -17.777  1.00  0.00      A   
ATOM   4427  CG  LYS   439     363.549  -6.127 -18.176  1.00  0.00      A   
ATOM   4428  CD  LYS   439     363.474  -7.544 -17.622  1.00  0.00      A   
ATOM   4429  CE  LYS   439     362.257  -8.312 -18.134  1.00  0.00      A   
ATOM   4430  NZ  LYS   439     361.004  -7.631 -17.856  1.00  0.00      A   
ATOM   4431  HZ1 LYS   439     360.954  -6.745 -18.394  1.00  0.00      A   
ATOM   4432  HZ2 LYS   439     360.915  -7.384 -16.831  1.00  0.00      A   
ATOM   4433  HZ3 LYS   439     360.205  -8.239 -18.118  1.00  0.00      A   
ATOM   4434  C   LYS   439     364.061  -3.285 -16.919  1.00  0.00      A   
ATOM   4435  O   LYS   439     364.509  -3.215 -15.771  1.00  0.00      A   
ATOM   4436  N   ARG   440     362.881  -2.747 -17.233  1.00  0.00      A   
ATOM   4437  H   ARG   440     362.584  -2.740 -18.166  1.00  0.00      A   
ATOM   4438  CA  ARG   440     362.011  -2.182 -16.213  1.00  0.00      A   
ATOM   4439  CB  ARG   440     361.877  -0.660 -16.366  1.00  0.00      A   
ATOM   4440  CG  ARG   440     363.139   0.133 -16.029  1.00  0.00      A   
ATOM   4441  CD  ARG   440     363.527  -0.077 -14.570  1.00  0.00      A   
ATOM   4442  NE  ARG   440     364.800   0.546 -14.247  1.00  0.00      A   
ATOM   4443  HE  ARG   440     364.807   1.508 -14.064  1.00  0.00      A   
ATOM   4444  CZ  ARG   440     365.960  -0.113 -14.235  1.00  0.00      A   
ATOM   4445  NH1 ARG   440     366.062  -1.378 -14.633  1.00  0.00      A   
ATOM   4446 HH11 ARG   440     365.257  -1.880 -14.986  1.00  0.00      A   
ATOM   4447 HH12 ARG   440     366.935  -1.894 -14.671  1.00  0.00      A   
ATOM   4448  NH2 ARG   440     367.018   0.511 -13.742  1.00  0.00      A   
ATOM   4449 HH21 ARG   440     366.909   1.468 -13.423  1.00  0.00      A   
ATOM   4450 HH22 ARG   440     367.942   0.094 -13.743  1.00  0.00      A   
ATOM   4451  C   ARG   440     360.653  -2.866 -16.215  1.00  0.00      A   
ATOM   4452  O   ARG   440     359.746  -2.524 -16.979  1.00  0.00      A   
ATOM   4453  N   THR   441     360.514  -3.877 -15.355  1.00  0.00      A   
ATOM   4454  H   THR   441     361.253  -4.106 -14.753  1.00  0.00      A   
ATOM   4455  CA  THR   441     359.276  -4.639 -15.278  1.00  0.00      A   
ATOM   4456  CB  THR   441     359.522  -6.063 -14.722  1.00  0.00      A   
ATOM   4457  OG1 THR   441     360.674  -6.576 -15.387  1.00  0.00      A   
ATOM   4458  HG1 THR   441     361.455  -6.322 -14.872  1.00  0.00      A   
ATOM   4459  CG2 THR   441     358.339  -6.987 -14.981  1.00  0.00      A   
ATOM   4460  C   THR   441     358.258  -3.870 -14.439  1.00  0.00      A   
ATOM   4461  O   THR   441     358.191  -3.991 -13.211  1.00  0.00      A   
ATOM   4462  N   PHE   442     357.506  -2.998 -15.113  1.00  0.00      A   
ATOM   4463  H   PHE   442     357.757  -2.789 -16.041  1.00  0.00      A   
ATOM   4464  CA  PHE   442     356.383  -2.313 -14.491  1.00  0.00      A   
ATOM   4465  CB  PHE   442     355.981  -1.068 -15.285  1.00  0.00      A   
ATOM   4466  CG  PHE   442     356.893   0.130 -15.066  1.00  0.00      A   
ATOM   4467  CD1 PHE   442     357.993   0.329 -15.878  1.00  0.00      A   
ATOM   4468  CD2 PHE   442     356.601   1.033 -14.061  1.00  0.00      A   
ATOM   4469  CE1 PHE   442     358.795   1.435 -15.683  1.00  0.00      A   
ATOM   4470  CE2 PHE   442     357.409   2.136 -13.874  1.00  0.00      A   
ATOM   4471  CZ  PHE   442     358.506   2.338 -14.684  1.00  0.00      A   
ATOM   4472  C   PHE   442     355.186  -3.236 -14.298  1.00  0.00      A   
ATOM   4473  O   PHE   442     354.384  -3.478 -15.206  1.00  0.00      A   
ATOM   4474  N   LEU   443     355.063  -3.779 -13.086  1.00  0.00      A   
ATOM   4475  H   LEU   443     355.715  -3.539 -12.388  1.00  0.00      A   
ATOM   4476  CA  LEU   443     353.957  -4.655 -12.738  1.00  0.00      A   
ATOM   4477  CB  LEU   443     354.378  -5.572 -11.585  1.00  0.00      A   
ATOM   4478  CG  LEU   443     353.488  -6.744 -11.181  1.00  0.00      A   
ATOM   4479  CD1 LEU   443     353.368  -7.756 -12.312  1.00  0.00      A   
ATOM   4480  CD2 LEU   443     354.060  -7.420  -9.946  1.00  0.00      A   
ATOM   4481  C   LEU   443     352.754  -3.781 -12.386  1.00  0.00      A   
ATOM   4482  O   LEU   443     352.471  -3.459 -11.226  1.00  0.00      A   
ATOM   4483  N   ILE   444     352.093  -3.338 -13.466  1.00  0.00      A   
ATOM   4484  H   ILE   444     352.493  -3.554 -14.339  1.00  0.00      A   
ATOM   4485  CA  ILE   444     350.901  -2.488 -13.451  1.00  0.00      A   
ATOM   4486  CB  ILE   444     349.649  -3.230 -12.879  1.00  0.00      A   
ATOM   4487  CG2 ILE   444     348.409  -2.335 -12.935  1.00  0.00      A   
ATOM   4488  CG1 ILE   444     349.376  -4.528 -13.642  1.00  0.00      A   
ATOM   4489  CD  ILE   444     348.295  -5.433 -13.014  1.00  0.00      A   
ATOM   4490  C   ILE   444     351.154  -1.134 -12.781  1.00  0.00      A   
ATOM   4491  O   ILE   444     351.290  -0.118 -13.464  1.00  0.00      A   
ATOM   4492  N   LYS   445     351.245  -1.107 -11.450  1.00  0.00      A   
ATOM   4493  H   LYS   445     351.195  -1.965 -10.975  1.00  0.00      A   
ATOM   4494  CA  LYS   445     351.499   0.107 -10.692  1.00  0.00      A   
ATOM   4495  CB  LYS   445     350.592   0.155  -9.470  1.00  0.00      A   
ATOM   4496  CG  LYS   445     349.123   0.438  -9.735  1.00  0.00      A   
ATOM   4497  CD  LYS   445     348.406   0.371  -8.399  1.00  0.00      A   
ATOM   4498  CE  LYS   445     346.975   0.864  -8.504  1.00  0.00      A   
ATOM   4499  NZ  LYS   445     346.338   0.757  -7.207  1.00  0.00      A   
ATOM   4500  HZ1 LYS   445     346.930   1.219  -6.492  1.00  0.00      A   
ATOM   4501  HZ2 LYS   445     346.196  -0.239  -6.952  1.00  0.00      A   
ATOM   4502  HZ3 LYS   445     345.401   1.249  -7.195  1.00  0.00      A   
ATOM   4503  C   LYS   445     352.944   0.209 -10.220  1.00  0.00      A   
ATOM   4504  O   LYS   445     353.519   1.300 -10.167  1.00  0.00      A   
ATOM   4505  N   THR   446     353.570  -0.917  -9.869  1.00  0.00      A   
ATOM   4506  H   THR   446     353.192  -1.792 -10.110  1.00  0.00      A   
ATOM   4507  CA  THR   446     354.856  -0.881  -9.192  1.00  0.00      A   
ATOM   4508  CB  THR   446     354.760  -1.666  -7.862  1.00  0.00      A   
ATOM   4509  OG1 THR   446     353.573  -1.227  -7.201  1.00  0.00      A   
ATOM   4510  HG1 THR   446     353.494  -0.258  -7.238  1.00  0.00      A   
ATOM   4511  CG2 THR   446     355.966  -1.434  -6.960  1.00  0.00      A   
ATOM   4512  C   THR   446     355.949  -1.447 -10.092  1.00  0.00      A   
ATOM   4513  O   THR   446     355.765  -2.480 -10.738  1.00  0.00      A   
ATOM   4514  N   VAL   447     357.093  -0.761 -10.177  1.00  0.00      A   
ATOM   4515  H   VAL   447     357.169   0.100  -9.719  1.00  0.00      A   
ATOM   4516  CA  VAL   447     358.249  -1.300 -10.880  1.00  0.00      A   
ATOM   4517  CB  VAL   447     359.206  -0.161 -11.345  1.00  0.00      A   
ATOM   4518  CG1 VAL   447     359.831   0.641 -10.207  1.00  0.00      A   
ATOM   4519  CG2 VAL   447     360.271  -0.701 -12.291  1.00  0.00      A   
ATOM   4520  C   VAL   447     358.930  -2.349 -10.001  1.00  0.00      A   
ATOM   4521  O   VAL   447     359.109  -2.147  -8.796  1.00  0.00      A   
ATOM   4522  N   GLU   448     359.270  -3.511 -10.565  1.00  0.00      A   
ATOM   4523  H   GLU   448     359.028  -3.673 -11.504  1.00  0.00      A   
ATOM   4524  CA  GLU   448     359.953  -4.547  -9.806  1.00  0.00      A   
ATOM   4525  CB  GLU   448     359.745  -5.927 -10.432  1.00  0.00      A   
ATOM   4526  CG  GLU   448     358.302  -6.407 -10.311  1.00  0.00      A   
ATOM   4527  CD  GLU   448     358.120  -7.893 -10.581  1.00  0.00      A   
ATOM   4528  OE1 GLU   448     357.789  -8.256 -11.709  1.00  0.00      A   
ATOM   4529  OE2 GLU   448     358.299  -8.689  -9.655  1.00  0.00      A   
ATOM   4530  C   GLU   448     361.429  -4.252  -9.557  1.00  0.00      A   
ATOM   4531  O   GLU   448     362.333  -4.707 -10.267  1.00  0.00      A   
ATOM   4532  N   THR   449     361.651  -3.411  -8.544  1.00  0.00      A   
ATOM   4533  H   THR   449     360.892  -2.904  -8.174  1.00  0.00      A   
ATOM   4534  CA  THR   449     362.979  -3.122  -8.026  1.00  0.00      A   
ATOM   4535  CB  THR   449     362.874  -1.981  -6.993  1.00  0.00      A   
ATOM   4536  OG1 THR   449     362.177  -0.927  -7.648  1.00  0.00      A   
ATOM   4537  HG1 THR   449     362.689  -0.605  -8.406  1.00  0.00      A   
ATOM   4538  CG2 THR   449     364.231  -1.488  -6.508  1.00  0.00      A   
ATOM   4539  C   THR   449     363.587  -4.380  -7.410  1.00  0.00      A   
ATOM   4540  O   THR   449     363.142  -4.885  -6.372  1.00  0.00      A   
ATOM   4541  N   ARG   450     364.574  -4.934  -8.113  1.00  0.00      A   
ATOM   4542  H   ARG   450     364.825  -4.534  -8.975  1.00  0.00      A   
ATOM   4543  CA  ARG   450     365.257  -6.132  -7.656  1.00  0.00      A   
ATOM   4544  CB  ARG   450     365.047  -7.294  -8.641  1.00  0.00      A   
ATOM   4545  CG  ARG   450     363.591  -7.710  -8.860  1.00  0.00      A   
ATOM   4546  CD  ARG   450     362.945  -8.181  -7.562  1.00  0.00      A   
ATOM   4547  NE  ARG   450     361.505  -8.335  -7.698  1.00  0.00      A   
ATOM   4548  HE  ARG   450     361.172  -9.048  -8.283  1.00  0.00      A   
ATOM   4549  CZ  ARG   450     360.632  -7.551  -7.060  1.00  0.00      A   
ATOM   4550  NH1 ARG   450     361.011  -6.513  -6.316  1.00  0.00      A   
ATOM   4551 HH11 ARG   450     361.984  -6.224  -6.264  1.00  0.00      A   
ATOM   4552 HH12 ARG   450     360.355  -5.940  -5.832  1.00  0.00      A   
ATOM   4553  NH2 ARG   450     359.337  -7.792  -7.220  1.00  0.00      A   
ATOM   4554 HH21 ARG   450     359.037  -8.508  -7.867  1.00  0.00      A   
ATOM   4555 HH22 ARG   450     358.636  -7.256  -6.754  1.00  0.00      A   
ATOM   4556  C   ARG   450     366.739  -5.875  -7.429  1.00  0.00      A   
ATOM   4557  O   ARG   450     367.199  -5.882  -6.284  1.00  0.00      A   
ATOM   4558  N   ASP   451     367.496  -5.578  -8.493  1.00  0.00      A   
ATOM   4559  H   ASP   451     367.061  -5.302  -9.332  1.00  0.00      A   
ATOM   4560  CA  ASP   451     368.949  -5.524  -8.414  1.00  0.00      A   
ATOM   4561  CB  ASP   451     369.550  -6.909  -8.684  1.00  0.00      A   
ATOM   4562  CG  ASP   451     371.048  -7.001  -8.420  1.00  0.00      A   
ATOM   4563  OD1 ASP   451     371.834  -6.737  -9.329  1.00  0.00      A   
ATOM   4564  OD2 ASP   451     371.430  -7.359  -7.304  1.00  0.00      A   
ATOM   4565  C   ASP   451     369.522  -4.517  -9.400  1.00  0.00      A   
ATOM   4566  O   ASP   451     369.254  -4.582 -10.606  1.00  0.00      A   
ATOM   4567  N   GLY   452     370.299  -3.564  -8.885  1.00  0.00      A   
ATOM   4568  H   GLY   452     370.302  -3.403  -7.912  1.00  0.00      A   
ATOM   4569  CA  GLY   452     371.058  -2.671  -9.742  1.00  0.00      A   
ATOM   4570  C   GLY   452     371.788  -1.581  -8.976  1.00  0.00      A   
ATOM   4571  O   GLY   452     371.270  -1.018  -8.007  1.00  0.00      A   
ATOM   4572  N   GLN   453     373.017  -1.281  -9.401  1.00  0.00      A   
ATOM   4573  H   GLN   453     373.420  -1.808 -10.126  1.00  0.00      A   
ATOM   4574  CA  GLN   453     373.770  -0.183  -8.818  1.00  0.00      A   
ATOM   4575  CB  GLN   453     375.263  -0.284  -9.128  1.00  0.00      A   
ATOM   4576  CG  GLN   453     375.922  -1.496  -8.483  1.00  0.00      A   
ATOM   4577  CD  GLN   453     377.442  -1.441  -8.465  1.00  0.00      A   
ATOM   4578  OE1 GLN   453     378.132  -1.954  -9.345  1.00  0.00      A   
ATOM   4579  NE2 GLN   453     378.008  -0.786  -7.462  1.00  0.00      A   
ATOM   4580 HE21 GLN   453     377.436  -0.272  -6.853  1.00  0.00      A   
ATOM   4581 HE22 GLN   453     378.980  -0.870  -7.329  1.00  0.00      A   
ATOM   4582  C   GLN   453     373.233   1.167  -9.270  1.00  0.00      A   
ATOM   4583  O   GLN   453     373.055   1.436 -10.464  1.00  0.00      A   
ATOM   4584  N   VAL   454     372.907   1.985  -8.271  1.00  0.00      A   
ATOM   4585  H   VAL   454     372.981   1.661  -7.350  1.00  0.00      A   
ATOM   4586  CA  VAL   454     372.493   3.362  -8.486  1.00  0.00      A   
ATOM   4587  CB  VAL   454     371.144   3.692  -7.781  1.00  0.00      A   
ATOM   4588  CG1 VAL   454     370.012   2.886  -8.402  1.00  0.00      A   
ATOM   4589  CG2 VAL   454     371.168   3.458  -6.272  1.00  0.00      A   
ATOM   4590  C   VAL   454     373.616   4.284  -8.026  1.00  0.00      A   
ATOM   4591  O   VAL   454     374.246   4.032  -6.995  1.00  0.00      A   
ATOM   4592  N   ILE   455     373.878   5.333  -8.821  1.00  0.00      A   
ATOM   4593  H   ILE   455     373.342   5.424  -9.639  1.00  0.00      A   
ATOM   4594  CA  ILE   455     374.951   6.309  -8.608  1.00  0.00      A   
ATOM   4595  CB  ILE   455     374.657   7.363  -7.479  1.00  0.00      A   
ATOM   4596  CG2 ILE   455     375.722   8.457  -7.473  1.00  0.00      A   
ATOM   4597  CG1 ILE   455     373.319   8.088  -7.627  1.00  0.00      A   
ATOM   4598  CD  ILE   455     372.106   7.418  -6.953  1.00  0.00      A   
ATOM   4599  C   ILE   455     376.311   5.614  -8.461  1.00  0.00      A   
ATOM   4600  O   ILE   455     376.987   5.631  -7.425  1.00  0.00      A   
ATOM   4601  N   ASN   456     376.717   4.951  -9.546  1.00  0.00      A   
ATOM   4602  H   ASN   456     376.195   4.997 -10.372  1.00  0.00      A   
ATOM   4603  CA  ASN   456     377.959   4.204  -9.512  1.00  0.00      A   
ATOM   4604  CB  ASN   456     377.786   2.753  -9.955  1.00  0.00      A   
ATOM   4605  CG  ASN   456     378.943   1.899  -9.452  1.00  0.00      A   
ATOM   4606  OD1 ASN   456     379.243   1.910  -8.258  1.00  0.00      A   
ATOM   4607  ND2 ASN   456     379.635   1.141 -10.289  1.00  0.00      A   
ATOM   4608 HD21 ASN   456     379.363   1.080 -11.232  1.00  0.00      A   
ATOM   4609 HD22 ASN   456     380.426   0.688  -9.926  1.00  0.00      A   
ATOM   4610  C   ASN   456     379.083   4.864 -10.288  1.00  0.00      A   
ATOM   4611  O   ASN   456     378.951   5.200 -11.467  1.00  0.00      A   
ATOM   4612  N   GLU   457     380.187   5.066  -9.571  1.00  0.00      A   
ATOM   4613  H   GLU   457     380.178   4.813  -8.622  1.00  0.00      A   
ATOM   4614  CA  GLU   457     381.422   5.559 -10.156  1.00  0.00      A   
ATOM   4615  CB  GLU   457     382.207   6.292  -9.064  1.00  0.00      A   
ATOM   4616  CG  GLU   457     383.432   7.089  -9.512  1.00  0.00      A   
ATOM   4617  CD  GLU   457     383.122   8.330 -10.340  1.00  0.00      A   
ATOM   4618  OE1 GLU   457     383.103   8.228 -11.567  1.00  0.00      A   
ATOM   4619  OE2 GLU   457     382.885   9.390  -9.755  1.00  0.00      A   
ATOM   4620  C   GLU   457     382.213   4.359 -10.679  1.00  0.00      A   
ATOM   4621  O   GLU   457     382.087   3.257 -10.136  1.00  0.00      A   
ATOM   4622  N   THR   458     383.019   4.549 -11.733  1.00  0.00      A   
ATOM   4623  H   THR   458     383.006   5.409 -12.206  1.00  0.00      A   
ATOM   4624  CA  THR   458     383.882   3.512 -12.294  1.00  0.00      A   
ATOM   4625  CB  THR   458     384.665   4.131 -13.473  1.00  0.00      A   
ATOM   4626  OG1 THR   458     383.658   4.659 -14.330  1.00  0.00      A   
ATOM   4627  HG1 THR   458     383.160   3.920 -14.719  1.00  0.00      A   
ATOM   4628  CG2 THR   458     385.530   3.137 -14.242  1.00  0.00      A   
ATOM   4629  C   THR   458     384.800   2.868 -11.251  1.00  0.00      A   
ATOM   4630  O   THR   458     385.877   3.356 -10.895  1.00  0.00      A   
ATOM   4631  N   SER   459     384.332   1.725 -10.755  1.00  0.00      A   
ATOM   4632  H   SER   459     383.576   1.279 -11.201  1.00  0.00      A   
ATOM   4633  CA  SER   459     384.920   1.079  -9.599  1.00  0.00      A   
ATOM   4634  CB  SER   459     383.826   0.307  -8.843  1.00  0.00      A   
ATOM   4635  OG  SER   459     382.491   0.622  -9.255  1.00  0.00      A   
ATOM   4636  HG  SER   459     382.393   1.590  -9.289  1.00  0.00      A   
ATOM   4637  C   SER   459     386.065   0.170 -10.041  1.00  0.00      A   
ATOM   4638  O   SER   459     385.929  -1.051 -10.148  1.00  0.00      A   
ATOM   4639  N   GLN   460     387.208   0.779 -10.371  1.00  0.00      A   
ATOM   4640  H   GLN   460     387.227   1.763 -10.386  1.00  0.00      A   
ATOM   4641  CA  GLN   460     388.396   0.017 -10.723  1.00  0.00      A   
ATOM   4642  CB  GLN   460     389.250   0.781 -11.740  1.00  0.00      A   
ATOM   4643  CG  GLN   460     390.383  -0.055 -12.334  1.00  0.00      A   
ATOM   4644  CD  GLN   460     391.152   0.643 -13.447  1.00  0.00      A   
ATOM   4645  OE1 GLN   460     391.911   1.585 -13.224  1.00  0.00      A   
ATOM   4646  NE2 GLN   460     391.001   0.211 -14.690  1.00  0.00      A   
ATOM   4647 HE21 GLN   460     390.404  -0.546 -14.858  1.00  0.00      A   
ATOM   4648 HE22 GLN   460     391.500   0.682 -15.389  1.00  0.00      A   
ATOM   4649  C   GLN   460     389.179  -0.321  -9.459  1.00  0.00      A   
ATOM   4650  O   GLN   460     389.946   0.490  -8.933  1.00  0.00      A   
ATOM   4651  N   HSD   461     388.954  -1.529  -8.943  1.00  0.00      A   
ATOM   4652  H   HSD   461     388.334  -2.142  -9.403  1.00  0.00      A   
ATOM   4653  CA  HSD   461     389.625  -1.965  -7.730  1.00  0.00      A   
ATOM   4654  CB  HSD   461     388.659  -2.775  -6.871  1.00  0.00      A   
ATOM   4655  CG  HSD   461     389.078  -2.869  -5.411  1.00  0.00      A   
ATOM   4656  ND1 HSD   461     390.164  -3.520  -5.040  1.00  0.00      A   
ATOM   4657  CE1 HSD   461     390.169  -3.390  -3.731  1.00  0.00      A   
ATOM   4658  CD2 HSD   461     388.396  -2.322  -4.367  1.00  0.00      A   
ATOM   4659  NE2 HSD   461     389.119  -2.686  -3.344  1.00  0.00      A   
ATOM   4660  HE2 HSD   461     388.877  -2.507  -2.407  1.00  0.00      A   
ATOM   4661  C   HSD   461     390.852  -2.789  -8.097  1.00  0.00      A   
ATOM   4662  O   HSD   461     390.751  -3.862  -8.698  1.00  0.00      A   
ATOM   4663  N   HSD   462     392.041  -2.283  -7.770  1.00  0.00      A   
ATOM   4664  H   HSD   462     392.078  -1.431  -7.290  1.00  0.00      A   
ATOM   4665  CA  HSD   462     393.276  -2.987  -8.082  1.00  0.00      A   
ATOM   4666  CB  HSD   462     394.426  -2.001  -8.296  1.00  0.00      A   
ATOM   4667  CG  HSD   462     394.283  -1.128  -9.533  1.00  0.00      A   
ATOM   4668  ND1 HSD   462     394.577  -1.592 -10.735  1.00  0.00      A   
ATOM   4669  CE1 HSD   462     394.393  -0.543 -11.513  1.00  0.00      A   
ATOM   4670  CD2 HSD   462     393.905   0.182  -9.530  1.00  0.00      A   
ATOM   4671  NE2 HSD   462     393.999   0.491 -10.794  1.00  0.00      A   
ATOM   4672  HE2 HSD   462     393.836   1.392 -11.159  1.00  0.00      A   
ATOM   4673  C   HSD   462     393.630  -4.016  -7.014  1.00  0.00      A   
ATOM   4674  O   HSD   462     394.407  -3.756  -6.093  1.00  0.00      A   
ATOM   4675  N   ASP   463     393.060  -5.220  -7.120  1.00  0.00      A   
ATOM   4676  H   ASP   463     392.452  -5.388  -7.877  1.00  0.00      A   
ATOM   4677  CA  ASP   463     393.329  -6.283  -6.156  1.00  0.00      A   
ATOM   4678  CB  ASP   463     392.213  -7.341  -6.211  1.00  0.00      A   
ATOM   4679  CG  ASP   463     392.426  -8.557  -5.313  1.00  0.00      A   
ATOM   4680  OD1 ASP   463     392.625  -8.389  -4.109  1.00  0.00      A   
ATOM   4681  OD2 ASP   463     392.370  -9.680  -5.815  1.00  0.00      A   
ATOM   4682  C   ASP   463     394.711  -6.902  -6.362  1.00  0.00      A   
ATOM   4683  O   ASP   463     394.862  -7.962  -6.973  1.00  0.00      A   
ATOM   4684  N   ASP   464     395.752  -6.211  -5.893  1.00  0.00      A   
ATOM   4685  H   ASP   464     395.580  -5.319  -5.511  1.00  0.00      A   
ATOM   4686  CA  ASP   464     397.112  -6.727  -5.971  1.00  0.00      A   
ATOM   4687  CB  ASP   464     398.142  -5.593  -5.978  1.00  0.00      A   
ATOM   4688  CG  ASP   464     399.594  -6.060  -6.047  1.00  0.00      A   
ATOM   4689  OD1 ASP   464     400.051  -6.412  -7.135  1.00  0.00      A   
ATOM   4690  OD2 ASP   464     400.256  -6.076  -5.012  1.00  0.00      A   
ATOM   4691  C   ASP   464     397.418  -7.693  -4.840  1.00  0.00      A   
ATOM   4692  O   ASP   464     397.373  -7.329  -3.661  1.00  0.00      A   
ATOM   4693  N   LEU   465     397.754  -8.934  -5.192  1.00  0.00      A   
ATOM   4694  H   LEU   465     397.739  -9.186  -6.146  1.00  0.00      A   
ATOM   4695  CA  LEU   465     398.162  -9.908  -4.190  1.00  0.00      A   
ATOM   4696  CB  LEU   465     398.063 -11.335  -4.732  1.00  0.00      A   
ATOM   4697  CG  LEU   465     396.733 -11.894  -5.223  1.00  0.00      A   
ATOM   4698  CD1 LEU   465     396.948 -13.308  -5.736  1.00  0.00      A   
ATOM   4699  CD2 LEU   465     395.677 -11.884  -4.128  1.00  0.00      A   
ATOM   4700  C   LEU   465     399.586  -9.599  -3.736  1.00  0.00      A   
ATOM   4701  O   LEU   465     400.565 -10.024  -4.350  1.00  0.00      A   
ATOM   4702  N   GLU   466     399.720  -8.787  -2.685  1.00  0.00      A   
ATOM   4703  H   GLU   466     398.910  -8.361  -2.330  1.00  0.00      A   
ATOM   4704  CA  GLU   466     401.032  -8.445  -2.140  1.00  0.00      A   
ATOM   4705  CB  GLU   466     400.901  -7.416  -1.015  1.00  0.00      A   
ATOM   4706  CG  GLU   466     400.397  -6.065  -1.511  1.00  0.00      A   
ATOM   4707  CD  GLU   466     400.365  -4.971  -0.455  1.00  0.00      A   
ATOM   4708  OE1 GLU   466     399.270  -4.597  -0.037  1.00  0.00      A   
ATOM   4709  OE2 GLU   466     401.426  -4.498  -0.047  1.00  0.00      A   
ATOM   4710  C   GLU   466     401.875  -9.638  -1.684  1.00  0.00      A   
ATOM   4711  OT1 GLU   466     403.027  -9.737  -2.117  1.00  0.00      A   
ATOM   4712  OT2 GLU   466     401.377 -10.455  -0.907  1.00  0.00      A   
ATOM   4713  HT1 MET   467     -47.697  17.931   9.619  1.00  0.00      B   
ATOM   4714  HT2 MET   467     -46.054  17.711   9.929  1.00  0.00      B   
ATOM   4715  N   MET   467     -46.985  17.783  10.383  1.00  0.00      B   
ATOM   4716  HT3 MET   467     -47.017  18.533  11.099  1.00  0.00      B   
ATOM   4717  CA  MET   467     -47.398  16.493  10.896  1.00  0.00      B   
ATOM   4718  CB  MET   467     -48.508  16.688  11.927  1.00  0.00      B   
ATOM   4719  CG  MET   467     -48.932  15.421  12.661  1.00  0.00      B   
ATOM   4720  SD  MET   467     -50.243  15.719  13.874  1.00  0.00      B   
ATOM   4721  CE  MET   467     -49.254  16.025  15.309  1.00  0.00      B   
ATOM   4722  C   MET   467     -47.931  15.796   9.650  1.00  0.00      B   
ATOM   4723  O   MET   467     -48.381  16.496   8.733  1.00  0.00      B   
ATOM   4724  N   SER   468     -47.848  14.471   9.568  1.00  0.00      B   
ATOM   4725  H   SER   468     -47.348  13.976  10.249  1.00  0.00      B   
ATOM   4726  CA  SER   468     -48.379  13.721   8.441  1.00  0.00      B   
ATOM   4727  CB  SER   468     -47.795  12.311   8.480  1.00  0.00      B   
ATOM   4728  OG  SER   468     -46.389  12.325   8.690  1.00  0.00      B   
ATOM   4729  HG  SER   468     -46.072  11.409   8.639  1.00  0.00      B   
ATOM   4730  C   SER   468     -49.909  13.676   8.432  1.00  0.00      B   
ATOM   4731  O   SER   468     -50.537  12.699   8.852  1.00  0.00      B   
ATOM   4732  N   THR   469     -50.527  14.777   8.004  1.00  0.00      B   
ATOM   4733  H   THR   469     -50.007  15.606   7.901  1.00  0.00      B   
ATOM   4734  CA  THR   469     -51.966  14.837   7.792  1.00  0.00      B   
ATOM   4735  CB  THR   469     -52.600  15.914   8.706  1.00  0.00      B   
ATOM   4736  OG1 THR   469     -51.812  17.093   8.566  1.00  0.00      B   
ATOM   4737  HG1 THR   469     -51.773  17.335   7.631  1.00  0.00      B   
ATOM   4738  CG2 THR   469     -52.688  15.481  10.163  1.00  0.00      B   
ATOM   4739  C   THR   469     -52.274  15.130   6.328  1.00  0.00      B   
ATOM   4740  O   THR   469     -51.815  16.153   5.810  1.00  0.00      B   
ATOM   4741  N   ARG   470     -53.017  14.259   5.639  1.00  0.00      B   
ATOM   4742  H   ARG   470     -53.316  13.442   6.097  1.00  0.00      B   
ATOM   4743  CA  ARG   470     -53.425  14.479   4.253  1.00  0.00      B   
ATOM   4744  CB  ARG   470     -53.851  13.128   3.662  1.00  0.00      B   
ATOM   4745  CG  ARG   470     -54.123  13.032   2.161  1.00  0.00      B   
ATOM   4746  CD  ARG   470     -54.393  11.559   1.854  1.00  0.00      B   
ATOM   4747  NE  ARG   470     -54.724  11.275   0.463  1.00  0.00      B   
ATOM   4748  HE  ARG   470     -55.635  11.472   0.162  1.00  0.00      B   
ATOM   4749  CZ  ARG   470     -53.848  10.763  -0.410  1.00  0.00      B   
ATOM   4750  NH1 ARG   470     -52.562  10.592  -0.119  1.00  0.00      B   
ATOM   4751 HH11 ARG   470     -52.179  10.822   0.791  1.00  0.00      B   
ATOM   4752 HH12 ARG   470     -51.930  10.196  -0.783  1.00  0.00      B   
ATOM   4753  NH2 ARG   470     -54.273  10.359  -1.602  1.00  0.00      B   
ATOM   4754 HH21 ARG   470     -55.245  10.385  -1.878  1.00  0.00      B   
ATOM   4755 HH22 ARG   470     -53.623   9.965  -2.269  1.00  0.00      B   
ATOM   4756  C   ARG   470     -54.557  15.507   4.236  1.00  0.00      B   
ATOM   4757  O   ARG   470     -55.638  15.259   4.774  1.00  0.00      B   
ATOM   4758  N   SER   471     -54.315  16.680   3.639  1.00  0.00      B   
ATOM   4759  H   SER   471     -53.523  16.771   3.063  1.00  0.00      B   
ATOM   4760  CA  SER   471     -55.220  17.817   3.768  1.00  0.00      B   
ATOM   4761  CB  SER   471     -54.487  19.124   3.475  1.00  0.00      B   
ATOM   4762  OG  SER   471     -53.363  19.321   4.322  1.00  0.00      B   
ATOM   4763  HG  SER   471     -52.709  18.635   4.138  1.00  0.00      B   
ATOM   4764  C   SER   471     -56.467  17.746   2.896  1.00  0.00      B   
ATOM   4765  O   SER   471     -57.577  17.998   3.370  1.00  0.00      B   
ATOM   4766  N   VAL   472     -56.316  17.419   1.608  1.00  0.00      B   
ATOM   4767  H   VAL   472     -55.423  17.160   1.283  1.00  0.00      B   
ATOM   4768  CA  VAL   472     -57.456  17.406   0.700  1.00  0.00      B   
ATOM   4769  CB  VAL   472     -57.002  17.647  -0.768  1.00  0.00      B   
ATOM   4770  CG1 VAL   472     -58.191  17.750  -1.713  1.00  0.00      B   
ATOM   4771  CG2 VAL   472     -56.189  18.930  -0.892  1.00  0.00      B   
ATOM   4772  C   VAL   472     -58.236  16.103   0.887  1.00  0.00      B   
ATOM   4773  O   VAL   472     -57.809  15.018   0.477  1.00  0.00      B   
ATOM   4774  N   SER   473     -59.398  16.222   1.533  1.00  0.00      B   
ATOM   4775  H   SER   473     -59.694  17.114   1.820  1.00  0.00      B   
ATOM   4776  CA  SER   473     -60.247  15.105   1.932  1.00  0.00      B   
ATOM   4777  CB  SER   473     -61.181  15.645   3.020  1.00  0.00      B   
ATOM   4778  OG  SER   473     -61.679  16.939   2.687  1.00  0.00      B   
ATOM   4779  HG  SER   473     -62.343  16.870   1.985  1.00  0.00      B   
ATOM   4780  C   SER   473     -61.011  14.333   0.848  1.00  0.00      B   
ATOM   4781  O   SER   473     -62.200  14.012   0.979  1.00  0.00      B   
ATOM   4782  N   SER   474     -60.339  13.956  -0.241  1.00  0.00      B   
ATOM   4783  H   SER   474     -59.376  14.140  -0.292  1.00  0.00      B   
ATOM   4784  CA  SER   474     -60.986  13.290  -1.360  1.00  0.00      B   
ATOM   4785  CB  SER   474     -60.151  13.510  -2.616  1.00  0.00      B   
ATOM   4786  OG  SER   474     -59.800  14.884  -2.749  1.00  0.00      B   
ATOM   4787  HG  SER   474     -58.830  14.939  -2.691  1.00  0.00      B   
ATOM   4788  C   SER   474     -61.231  11.804  -1.097  1.00  0.00      B   
ATOM   4789  O   SER   474     -60.471  10.923  -1.509  1.00  0.00      B   
ATOM   4790  N   SER   475     -62.284  11.532  -0.323  1.00  0.00      B   
ATOM   4791  H   SER   475     -62.753  12.279   0.110  1.00  0.00      B   
ATOM   4792  CA  SER   475     -62.780  10.184  -0.095  1.00  0.00      B   
ATOM   4793  CB  SER   475     -62.565   9.764   1.361  1.00  0.00      B   
ATOM   4794  OG  SER   475     -61.182   9.741   1.716  1.00  0.00      B   
ATOM   4795  HG  SER   475     -60.859  10.650   1.665  1.00  0.00      B   
ATOM   4796  C   SER   475     -64.262  10.148  -0.447  1.00  0.00      B   
ATOM   4797  O   SER   475     -65.031  11.042  -0.067  1.00  0.00      B   
ATOM   4798  N   SER   476     -64.652   9.128  -1.215  1.00  0.00      B   
ATOM   4799  H   SER   476     -63.997   8.456  -1.499  1.00  0.00      B   
ATOM   4800  CA  SER   476     -66.006   8.989  -1.727  1.00  0.00      B   
ATOM   4801  CB  SER   476     -65.992   7.998  -2.889  1.00  0.00      B   
ATOM   4802  OG  SER   476     -64.982   8.340  -3.834  1.00  0.00      B   
ATOM   4803  HG  SER   476     -65.221   9.150  -4.315  1.00  0.00      B   
ATOM   4804  C   SER   476     -67.053   8.616  -0.678  1.00  0.00      B   
ATOM   4805  O   SER   476     -67.429   7.459  -0.480  1.00  0.00      B   
ATOM   4806  N   TYR   477     -67.497   9.658   0.023  1.00  0.00      B   
ATOM   4807  H   TYR   477     -67.047  10.526  -0.086  1.00  0.00      B   
ATOM   4808  CA  TYR   477     -68.582   9.574   0.985  1.00  0.00      B   
ATOM   4809  CB  TYR   477     -67.995   9.450   2.392  1.00  0.00      B   
ATOM   4810  CG  TYR   477     -68.997   9.148   3.500  1.00  0.00      B   
ATOM   4811  CD1 TYR   477     -69.411   7.849   3.720  1.00  0.00      B   
ATOM   4812  CE1 TYR   477     -70.272   7.565   4.761  1.00  0.00      B   
ATOM   4813  CD2 TYR   477     -69.456  10.169   4.311  1.00  0.00      B   
ATOM   4814  CE2 TYR   477     -70.321   9.890   5.349  1.00  0.00      B   
ATOM   4815  CZ  TYR   477     -70.717   8.589   5.571  1.00  0.00      B   
ATOM   4816  OH  TYR   477     -71.570   8.317   6.623  1.00  0.00      B   
ATOM   4817  HH  TYR   477     -71.599   7.363   6.795  1.00  0.00      B   
ATOM   4818  C   TYR   477     -69.329  10.891   0.839  1.00  0.00      B   
ATOM   4819  O   TYR   477     -68.709  11.959   0.858  1.00  0.00      B   
ATOM   4820  N   ARG   478     -70.651  10.830   0.665  1.00  0.00      B   
ATOM   4821  H   ARG   478     -71.091   9.956   0.689  1.00  0.00      B   
ATOM   4822  CA  ARG   478     -71.465  12.026   0.487  1.00  0.00      B   
ATOM   4823  CB  ARG   478     -72.883  11.663   0.045  1.00  0.00      B   
ATOM   4824  CG  ARG   478     -73.028  10.988  -1.313  1.00  0.00      B   
ATOM   4825  CD  ARG   478     -72.662  11.906  -2.472  1.00  0.00      B   
ATOM   4826  NE  ARG   478     -72.966  11.241  -3.726  1.00  0.00      B   
ATOM   4827  HE  ARG   478     -73.423  10.375  -3.675  1.00  0.00      B   
ATOM   4828  CZ  ARG   478     -72.635  11.717  -4.924  1.00  0.00      B   
ATOM   4829  NH1 ARG   478     -72.023  12.884  -5.099  1.00  0.00      B   
ATOM   4830 HH11 ARG   478     -71.869  13.520  -4.326  1.00  0.00      B   
ATOM   4831 HH12 ARG   478     -71.680  13.180  -6.010  1.00  0.00      B   
ATOM   4832  NH2 ARG   478     -73.043  11.028  -5.981  1.00  0.00      B   
ATOM   4833 HH21 ARG   478     -73.619  10.197  -5.875  1.00  0.00      B   
ATOM   4834 HH22 ARG   478     -72.796  11.276  -6.933  1.00  0.00      B   
ATOM   4835  C   ARG   478     -71.550  12.854   1.761  1.00  0.00      B   
ATOM   4836  O   ARG   478     -71.872  12.339   2.834  1.00  0.00      B   
ATOM   4837  N   ARG   479     -71.233  14.146   1.650  1.00  0.00      B   
ATOM   4838  H   ARG   479     -70.931  14.504   0.784  1.00  0.00      B   
ATOM   4839  CA  ARG   479     -71.394  15.070   2.764  1.00  0.00      B   
ATOM   4840  CB  ARG   479     -70.452  16.272   2.625  1.00  0.00      B   
ATOM   4841  CG  ARG   479     -68.948  16.083   2.872  1.00  0.00      B   
ATOM   4842  CD  ARG   479     -68.266  15.102   1.923  1.00  0.00      B   
ATOM   4843  NE  ARG   479     -66.838  15.354   1.800  1.00  0.00      B   
ATOM   4844  HE  ARG   479     -66.503  16.230   2.085  1.00  0.00      B   
ATOM   4845  CZ  ARG   479     -65.965  14.442   1.361  1.00  0.00      B   
ATOM   4846  NH1 ARG   479     -66.329  13.197   1.052  1.00  0.00      B   
ATOM   4847 HH11 ARG   479     -67.298  12.908   1.132  1.00  0.00      B   
ATOM   4848 HH12 ARG   479     -65.682  12.500   0.706  1.00  0.00      B   
ATOM   4849  NH2 ARG   479     -64.717  14.838   1.145  1.00  0.00      B   
ATOM   4850 HH21 ARG   479     -64.453  15.810   1.219  1.00  0.00      B   
ATOM   4851 HH22 ARG   479     -63.958  14.216   0.911  1.00  0.00      B   
ATOM   4852  C   ARG   479     -72.847  15.538   2.801  1.00  0.00      B   
ATOM   4853  O   ARG   479     -73.551  15.472   1.788  1.00  0.00      B   
ATOM   4854  N   MET   480     -73.341  16.018   3.946  1.00  0.00      B   
ATOM   4855  H   MET   480     -72.736  16.157   4.703  1.00  0.00      B   
ATOM   4856  CA  MET   480     -74.751  16.364   4.089  1.00  0.00      B   
ATOM   4857  CB  MET   480     -75.176  16.286   5.557  1.00  0.00      B   
ATOM   4858  CG  MET   480     -75.145  14.876   6.132  1.00  0.00      B   
ATOM   4859  SD  MET   480     -75.673  14.819   7.863  1.00  0.00      B   
ATOM   4860  CE  MET   480     -77.404  14.530   7.629  1.00  0.00      B   
ATOM   4861  C   MET   480     -75.139  17.708   3.475  1.00  0.00      B   
ATOM   4862  O   MET   480     -75.167  18.747   4.138  1.00  0.00      B   
ATOM   4863  N   PHE   481     -75.408  17.691   2.166  1.00  0.00      B   
ATOM   4864  H   PHE   481     -75.205  16.877   1.650  1.00  0.00      B   
ATOM   4865  CA  PHE   481     -75.910  18.857   1.446  1.00  0.00      B   
ATOM   4866  CB  PHE   481     -74.850  19.350   0.453  1.00  0.00      B   
ATOM   4867  CG  PHE   481     -73.627  19.995   1.089  1.00  0.00      B   
ATOM   4868  CD1 PHE   481     -73.686  21.309   1.516  1.00  0.00      B   
ATOM   4869  CD2 PHE   481     -72.459  19.271   1.230  1.00  0.00      B   
ATOM   4870  CE1 PHE   481     -72.573  21.894   2.084  1.00  0.00      B   
ATOM   4871  CE2 PHE   481     -71.353  19.865   1.802  1.00  0.00      B   
ATOM   4872  CZ  PHE   481     -71.407  21.174   2.229  1.00  0.00      B   
ATOM   4873  C   PHE   481     -77.224  18.565   0.717  1.00  0.00      B   
ATOM   4874  O   PHE   481     -77.614  19.249  -0.239  1.00  0.00      B   
ATOM   4875  N   GLY   482     -77.951  17.545   1.180  1.00  0.00      B   
ATOM   4876  H   GLY   482     -77.652  17.043   1.968  1.00  0.00      B   
ATOM   4877  CA  GLY   482     -79.203  17.136   0.567  1.00  0.00      B   
ATOM   4878  C   GLY   482     -79.848  15.989   1.327  1.00  0.00      B   
ATOM   4879  O   GLY   482     -79.397  15.612   2.411  1.00  0.00      B   
ATOM   4880  N   GLY   483     -80.902  15.423   0.738  1.00  0.00      B   
ATOM   4881  H   GLY   483     -81.153  15.741  -0.159  1.00  0.00      B   
ATOM   4882  CA  GLY   483     -81.663  14.351   1.364  1.00  0.00      B   
ATOM   4883  C   GLY   483     -82.465  13.572   0.329  1.00  0.00      B   
ATOM   4884  O   GLY   483     -81.976  12.561  -0.188  1.00  0.00      B   
ATOM   4885  N   PRO   484     -83.707  13.974   0.009  1.00  0.00      B   
ATOM   4886  CD  PRO   484     -84.552  14.796   0.871  1.00  0.00      B   
ATOM   4887  CA  PRO   484     -84.477  13.446  -1.119  1.00  0.00      B   
ATOM   4888  CB  PRO   484     -85.822  14.128  -0.958  1.00  0.00      B   
ATOM   4889  CG  PRO   484     -85.943  14.289   0.534  1.00  0.00      B   
ATOM   4890  C   PRO   484     -83.820  13.788  -2.454  1.00  0.00      B   
ATOM   4891  O   PRO   484     -83.768  12.967  -3.375  1.00  0.00      B   
ATOM   4892  N   GLY   485     -83.288  15.007  -2.534  1.00  0.00      B   
ATOM   4893  H   GLY   485     -83.402  15.633  -1.790  1.00  0.00      B   
ATOM   4894  CA  GLY   485     -82.487  15.463  -3.655  1.00  0.00      B   
ATOM   4895  C   GLY   485     -81.425  16.419  -3.134  1.00  0.00      B   
ATOM   4896  O   GLY   485     -81.286  16.599  -1.917  1.00  0.00      B   
ATOM   4897  N   THR   486     -80.661  17.022  -4.045  1.00  0.00      B   
ATOM   4898  H   THR   486     -80.750  16.783  -4.993  1.00  0.00      B   
ATOM   4899  CA  THR   486     -79.624  17.987  -3.707  1.00  0.00      B   
ATOM   4900  CB  THR   486     -78.777  18.241  -4.974  1.00  0.00      B   
ATOM   4901  OG1 THR   486     -78.533  16.964  -5.553  1.00  0.00      B   
ATOM   4902  HG1 THR   486     -77.970  16.440  -4.963  1.00  0.00      B   
ATOM   4903  CG2 THR   486     -77.452  18.926  -4.671  1.00  0.00      B   
ATOM   4904  C   THR   486     -80.231  19.296  -3.200  1.00  0.00      B   
ATOM   4905  O   THR   486     -81.046  19.917  -3.887  1.00  0.00      B   
ATOM   4906  N   ALA   487     -79.862  19.723  -1.988  1.00  0.00      B   
ATOM   4907  H   ALA   487     -79.238  19.184  -1.453  1.00  0.00      B   
ATOM   4908  CA  ALA   487     -80.323  20.997  -1.454  1.00  0.00      B   
ATOM   4909  CB  ALA   487     -80.519  20.893   0.053  1.00  0.00      B   
ATOM   4910  C   ALA   487     -79.319  22.112  -1.726  1.00  0.00      B   
ATOM   4911  O   ALA   487     -79.684  23.283  -1.852  1.00  0.00      B   
ATOM   4912  N   SER   488     -78.025  21.783  -1.778  1.00  0.00      B   
ATOM   4913  H   SER   488     -77.740  20.885  -1.488  1.00  0.00      B   
ATOM   4914  CA  SER   488     -76.986  22.708  -2.209  1.00  0.00      B   
ATOM   4915  CB  SER   488     -76.476  23.536  -1.028  1.00  0.00      B   
ATOM   4916  OG  SER   488     -77.445  24.469  -0.566  1.00  0.00      B   
ATOM   4917  HG  SER   488     -78.316  24.254  -0.934  1.00  0.00      B   
ATOM   4918  C   SER   488     -75.837  21.922  -2.823  1.00  0.00      B   
ATOM   4919  O   SER   488     -75.532  20.814  -2.380  1.00  0.00      B   
ATOM   4920  N   ARG   489     -75.202  22.456  -3.868  1.00  0.00      B   
ATOM   4921  H   ARG   489     -75.481  23.326  -4.221  1.00  0.00      B   
ATOM   4922  CA  ARG   489     -74.063  21.794  -4.485  1.00  0.00      B   
ATOM   4923  CB  ARG   489     -74.377  21.508  -5.958  1.00  0.00      B   
ATOM   4924  CG  ARG   489     -73.351  20.662  -6.705  1.00  0.00      B   
ATOM   4925  CD  ARG   489     -73.875  20.371  -8.106  1.00  0.00      B   
ATOM   4926  NE  ARG   489     -72.928  19.613  -8.914  1.00  0.00      B   
ATOM   4927  HE  ARG   489     -72.860  18.646  -8.758  1.00  0.00      B   
ATOM   4928  CZ  ARG   489     -72.148  20.178  -9.840  1.00  0.00      B   
ATOM   4929  NH1 ARG   489     -72.174  21.485 -10.075  1.00  0.00      B   
ATOM   4930 HH11 ARG   489     -71.580  21.899 -10.764  1.00  0.00      B   
ATOM   4931 HH12 ARG   489     -72.778  22.077  -9.541  1.00  0.00      B   
ATOM   4932  NH2 ARG   489     -71.348  19.407 -10.561  1.00  0.00      B   
ATOM   4933 HH21 ARG   489     -70.730  19.780 -11.271  1.00  0.00      B   
ATOM   4934 HH22 ARG   489     -71.292  18.406 -10.407  1.00  0.00      B   
ATOM   4935  C   ARG   489     -72.842  22.696  -4.313  1.00  0.00      B   
ATOM   4936  O   ARG   489     -72.741  23.725  -4.987  1.00  0.00      B   
ATOM   4937  N   PRO   490     -71.928  22.404  -3.373  1.00  0.00      B   
ATOM   4938  CD  PRO   490     -72.108  21.420  -2.308  1.00  0.00      B   
ATOM   4939  CA  PRO   490     -70.691  23.155  -3.181  1.00  0.00      B   
ATOM   4940  CB  PRO   490     -70.226  22.689  -1.813  1.00  0.00      B   
ATOM   4941  CG  PRO   490     -70.708  21.264  -1.743  1.00  0.00      B   
ATOM   4942  C   PRO   490     -69.639  22.907  -4.257  1.00  0.00      B   
ATOM   4943  O   PRO   490     -69.558  21.830  -4.855  1.00  0.00      B   
ATOM   4944  N   SER   491     -68.825  23.928  -4.524  1.00  0.00      B   
ATOM   4945  H   SER   491     -69.011  24.815  -4.152  1.00  0.00      B   
ATOM   4946  CA  SER   491     -67.687  23.792  -5.415  1.00  0.00      B   
ATOM   4947  CB  SER   491     -67.149  25.183  -5.733  1.00  0.00      B   
ATOM   4948  OG  SER   491     -68.207  26.050  -6.128  1.00  0.00      B   
ATOM   4949  HG  SER   491     -68.615  25.719  -6.932  1.00  0.00      B   
ATOM   4950  C   SER   491     -66.609  22.928  -4.765  1.00  0.00      B   
ATOM   4951  O   SER   491     -65.954  23.334  -3.799  1.00  0.00      B   
ATOM   4952  N   SER   492     -66.478  21.691  -5.257  1.00  0.00      B   
ATOM   4953  H   SER   492     -67.179  21.339  -5.848  1.00  0.00      B   
ATOM   4954  CA  SER   492     -65.425  20.770  -4.848  1.00  0.00      B   
ATOM   4955  CB  SER   492     -65.592  19.476  -5.638  1.00  0.00      B   
ATOM   4956  OG  SER   492     -66.890  18.933  -5.424  1.00  0.00      B   
ATOM   4957  HG  SER   492     -66.933  18.555  -4.531  1.00  0.00      B   
ATOM   4958  C   SER   492     -64.016  21.346  -4.994  1.00  0.00      B   
ATOM   4959  O   SER   492     -63.384  21.330  -6.053  1.00  0.00      B   
ATOM   4960  N   SER   493     -63.559  21.916  -3.879  1.00  0.00      B   
ATOM   4961  H   SER   493     -64.098  21.846  -3.064  1.00  0.00      B   
ATOM   4962  CA  SER   493     -62.312  22.657  -3.831  1.00  0.00      B   
ATOM   4963  CB  SER   493     -62.463  23.817  -2.855  1.00  0.00      B   
ATOM   4964  OG  SER   493     -63.512  24.692  -3.256  1.00  0.00      B   
ATOM   4965  HG  SER   493     -64.341  24.202  -3.356  1.00  0.00      B   
ATOM   4966  C   SER   493     -61.107  21.804  -3.461  1.00  0.00      B   
ATOM   4967  O   SER   493     -61.140  20.992  -2.534  1.00  0.00      B   
ATOM   4968  N   ARG   494     -60.036  21.995  -4.232  1.00  0.00      B   
ATOM   4969  H   ARG   494     -60.098  22.634  -4.971  1.00  0.00      B   
ATOM   4970  CA  ARG   494     -58.759  21.345  -3.985  1.00  0.00      B   
ATOM   4971  CB  ARG   494     -58.293  20.615  -5.242  1.00  0.00      B   
ATOM   4972  CG  ARG   494     -59.089  19.370  -5.579  1.00  0.00      B   
ATOM   4973  CD  ARG   494     -58.539  18.784  -6.863  1.00  0.00      B   
ATOM   4974  NE  ARG   494     -59.193  17.527  -7.172  1.00  0.00      B   
ATOM   4975  HE  ARG   494     -59.828  17.161  -6.521  1.00  0.00      B   
ATOM   4976  CZ  ARG   494     -58.968  16.850  -8.295  1.00  0.00      B   
ATOM   4977  NH1 ARG   494     -58.126  17.284  -9.231  1.00  0.00      B   
ATOM   4978 HH11 ARG   494     -57.612  18.147  -9.112  1.00  0.00      B   
ATOM   4979 HH12 ARG   494     -57.957  16.748 -10.074  1.00  0.00      B   
ATOM   4980  NH2 ARG   494     -59.601  15.699  -8.459  1.00  0.00      B   
ATOM   4981 HH21 ARG   494     -60.220  15.348  -7.738  1.00  0.00      B   
ATOM   4982 HH22 ARG   494     -59.515  15.114  -9.279  1.00  0.00      B   
ATOM   4983  C   ARG   494     -57.704  22.370  -3.583  1.00  0.00      B   
ATOM   4984  O   ARG   494     -57.995  23.559  -3.415  1.00  0.00      B   
ATOM   4985  N   SER   495     -56.458  21.937  -3.385  1.00  0.00      B   
ATOM   4986  H   SER   495     -56.273  20.975  -3.340  1.00  0.00      B   
ATOM   4987  CA  SER   495     -55.346  22.850  -3.200  1.00  0.00      B   
ATOM   4988  CB  SER   495     -55.100  23.105  -1.713  1.00  0.00      B   
ATOM   4989  OG  SER   495     -56.264  23.636  -1.087  1.00  0.00      B   
ATOM   4990  HG  SER   495     -56.891  23.937  -1.762  1.00  0.00      B   
ATOM   4991  C   SER   495     -54.117  22.259  -3.872  1.00  0.00      B   
ATOM   4992  O   SER   495     -53.602  21.211  -3.479  1.00  0.00      B   
ATOM   4993  N   TYR   496     -53.700  22.910  -4.959  1.00  0.00      B   
ATOM   4994  H   TYR   496     -54.179  23.712  -5.249  1.00  0.00      B   
ATOM   4995  CA  TYR   496     -52.516  22.500  -5.696  1.00  0.00      B   
ATOM   4996  CB  TYR   496     -52.689  22.770  -7.192  1.00  0.00      B   
ATOM   4997  CG  TYR   496     -53.568  21.735  -7.883  1.00  0.00      B   
ATOM   4998  CD1 TYR   496     -54.919  21.965  -8.071  1.00  0.00      B   
ATOM   4999  CE1 TYR   496     -55.714  20.989  -8.642  1.00  0.00      B   
ATOM   5000  CD2 TYR   496     -53.004  20.545  -8.297  1.00  0.00      B   
ATOM   5001  CE2 TYR   496     -53.794  19.570  -8.867  1.00  0.00      B   
ATOM   5002  CZ  TYR   496     -55.148  19.786  -9.013  1.00  0.00      B   
ATOM   5003  OH  TYR   496     -55.943  18.751  -9.471  1.00  0.00      B   
ATOM   5004  HH  TYR   496     -55.526  17.932  -9.145  1.00  0.00      B   
ATOM   5005  C   TYR   496     -51.272  23.189  -5.159  1.00  0.00      B   
ATOM   5006  O   TYR   496     -51.286  24.391  -4.863  1.00  0.00      B   
ATOM   5007  N   VAL   497     -50.196  22.407  -5.033  1.00  0.00      B   
ATOM   5008  H   VAL   497     -50.252  21.491  -5.375  1.00  0.00      B   
ATOM   5009  CA  VAL   497     -48.940  22.849  -4.434  1.00  0.00      B   
ATOM   5010  CB  VAL   497     -47.958  21.650  -4.296  1.00  0.00      B   
ATOM   5011  CG1 VAL   497     -46.641  22.057  -3.643  1.00  0.00      B   
ATOM   5012  CG2 VAL   497     -48.577  20.525  -3.478  1.00  0.00      B   
ATOM   5013  C   VAL   497     -48.320  23.992  -5.235  1.00  0.00      B   
ATOM   5014  O   VAL   497     -47.803  23.811  -6.339  1.00  0.00      B   
ATOM   5015  N   THR   498     -48.451  25.197  -4.679  1.00  0.00      B   
ATOM   5016  H   THR   498     -48.958  25.280  -3.840  1.00  0.00      B   
ATOM   5017  CA  THR   498     -47.906  26.400  -5.290  1.00  0.00      B   
ATOM   5018  CB  THR   498     -49.020  27.240  -5.969  1.00  0.00      B   
ATOM   5019  OG1 THR   498     -50.186  27.118  -5.156  1.00  0.00      B   
ATOM   5020  HG1 THR   498     -50.566  26.237  -5.323  1.00  0.00      B   
ATOM   5021  CG2 THR   498     -49.298  26.819  -7.406  1.00  0.00      B   
ATOM   5022  C   THR   498     -47.115  27.227  -4.283  1.00  0.00      B   
ATOM   5023  O   THR   498     -45.886  27.270  -4.339  1.00  0.00      B   
ATOM   5024  N   THR   499     -47.797  27.881  -3.338  1.00  0.00      B   
ATOM   5025  H   THR   499     -48.778  27.862  -3.338  1.00  0.00      B   
ATOM   5026  CA  THR   499     -47.145  28.685  -2.316  1.00  0.00      B   
ATOM   5027  CB  THR   499     -48.070  29.853  -1.910  1.00  0.00      B   
ATOM   5028  OG1 THR   499     -49.405  29.348  -1.850  1.00  0.00      B   
ATOM   5029  HG1 THR   499     -49.999  30.101  -1.732  1.00  0.00      B   
ATOM   5030  CG2 THR   499     -47.973  31.017  -2.886  1.00  0.00      B   
ATOM   5031  C   THR   499     -46.643  27.907  -1.102  1.00  0.00      B   
ATOM   5032  O   THR   499     -45.760  28.375  -0.377  1.00  0.00      B   
ATOM   5033  N   SER   500     -47.207  26.730  -0.814  1.00  0.00      B   
ATOM   5034  H   SER   500     -48.015  26.439  -1.295  1.00  0.00      B   
ATOM   5035  CA  SER   500     -46.701  25.852   0.233  1.00  0.00      B   
ATOM   5036  CB  SER   500     -47.344  26.197   1.579  1.00  0.00      B   
ATOM   5037  OG  SER   500     -47.145  27.558   1.946  1.00  0.00      B   
ATOM   5038  HG  SER   500     -46.429  27.935   1.411  1.00  0.00      B   
ATOM   5039  C   SER   500     -46.994  24.398  -0.117  1.00  0.00      B   
ATOM   5040  O   SER   500     -47.828  24.111  -0.981  1.00  0.00      B   
ATOM   5041  N   THR   501     -46.304  23.451   0.523  1.00  0.00      B   
ATOM   5042  H   THR   501     -45.536  23.687   1.083  1.00  0.00      B   
ATOM   5043  CA  THR   501     -46.549  22.033   0.307  1.00  0.00      B   
ATOM   5044  CB  THR   501     -45.314  21.227   0.776  1.00  0.00      B   
ATOM   5045  OG1 THR   501     -44.168  21.970   0.366  1.00  0.00      B   
ATOM   5046  HG1 THR   501     -43.374  21.465   0.563  1.00  0.00      B   
ATOM   5047  CG2 THR   501     -45.269  19.837   0.153  1.00  0.00      B   
ATOM   5048  C   THR   501     -47.833  21.567   1.001  1.00  0.00      B   
ATOM   5049  O   THR   501     -47.817  21.024   2.109  1.00  0.00      B   
ATOM   5050  N   ARG   502     -48.980  21.837   0.370  1.00  0.00      B   
ATOM   5051  H   ARG   502     -48.953  22.433  -0.413  1.00  0.00      B   
ATOM   5052  CA  ARG   502     -50.252  21.292   0.829  1.00  0.00      B   
ATOM   5053  CB  ARG   502     -51.457  22.048   0.262  1.00  0.00      B   
ATOM   5054  CG  ARG   502     -51.785  23.409   0.881  1.00  0.00      B   
ATOM   5055  CD  ARG   502     -50.881  24.551   0.433  1.00  0.00      B   
ATOM   5056  NE  ARG   502     -50.990  24.794  -0.999  1.00  0.00      B   
ATOM   5057  HE  ARG   502     -51.339  24.072  -1.562  1.00  0.00      B   
ATOM   5058  CZ  ARG   502     -50.637  25.945  -1.575  1.00  0.00      B   
ATOM   5059  NH1 ARG   502     -50.141  26.961  -0.876  1.00  0.00      B   
ATOM   5060 HH11 ARG   502     -50.064  26.884   0.119  1.00  0.00      B   
ATOM   5061 HH12 ARG   502     -49.923  27.856  -1.295  1.00  0.00      B   
ATOM   5062  NH2 ARG   502     -50.791  26.053  -2.885  1.00  0.00      B   
ATOM   5063 HH21 ARG   502     -51.190  25.282  -3.405  1.00  0.00      B   
ATOM   5064 HH22 ARG   502     -50.616  26.895  -3.417  1.00  0.00      B   
ATOM   5065  C   ARG   502     -50.382  19.822   0.454  1.00  0.00      B   
ATOM   5066  O   ARG   502     -50.119  19.433  -0.688  1.00  0.00      B   
ATOM   5067  N   THR   503     -50.778  18.971   1.401  1.00  0.00      B   
ATOM   5068  H   THR   503     -50.940  19.278   2.319  1.00  0.00      B   
ATOM   5069  CA  THR   503     -50.970  17.557   1.125  1.00  0.00      B   
ATOM   5070  CB  THR   503     -50.815  16.728   2.413  1.00  0.00      B   
ATOM   5071  OG1 THR   503     -51.453  17.459   3.457  1.00  0.00      B   
ATOM   5072  HG1 THR   503     -51.263  16.997   4.291  1.00  0.00      B   
ATOM   5073  CG2 THR   503     -49.357  16.453   2.747  1.00  0.00      B   
ATOM   5074  C   THR   503     -52.249  17.245   0.350  1.00  0.00      B   
ATOM   5075  O   THR   503     -53.343  17.001   0.876  1.00  0.00      B   
ATOM   5076  N   TYR   504     -52.039  17.370  -0.961  1.00  0.00      B   
ATOM   5077  H   TYR   504     -51.192  17.788  -1.235  1.00  0.00      B   
ATOM   5078  CA  TYR   504     -52.992  16.991  -1.992  1.00  0.00      B   
ATOM   5079  CB  TYR   504     -52.400  17.480  -3.320  1.00  0.00      B   
ATOM   5080  CG  TYR   504     -53.183  17.162  -4.586  1.00  0.00      B   
ATOM   5081  CD1 TYR   504     -52.654  16.263  -5.493  1.00  0.00      B   
ATOM   5082  CE1 TYR   504     -53.319  15.999  -6.670  1.00  0.00      B   
ATOM   5083  CD2 TYR   504     -54.388  17.786  -4.841  1.00  0.00      B   
ATOM   5084  CE2 TYR   504     -55.056  17.523  -6.018  1.00  0.00      B   
ATOM   5085  CZ  TYR   504     -54.507  16.644  -6.929  1.00  0.00      B   
ATOM   5086  OH  TYR   504     -55.143  16.437  -8.137  1.00  0.00      B   
ATOM   5087  HH  TYR   504     -54.735  15.688  -8.598  1.00  0.00      B   
ATOM   5088  C   TYR   504     -53.244  15.483  -2.005  1.00  0.00      B   
ATOM   5089  O   TYR   504     -52.373  14.691  -1.632  1.00  0.00      B   
ATOM   5090  N   SER   505     -54.439  15.072  -2.444  1.00  0.00      B   
ATOM   5091  H   SER   505     -55.120  15.733  -2.689  1.00  0.00      B   
ATOM   5092  CA  SER   505     -54.811  13.667  -2.531  1.00  0.00      B   
ATOM   5093  CB  SER   505     -56.315  13.564  -2.767  1.00  0.00      B   
ATOM   5094  OG  SER   505     -57.069  14.556  -2.078  1.00  0.00      B   
ATOM   5095  HG  SER   505     -56.944  14.465  -1.119  1.00  0.00      B   
ATOM   5096  C   SER   505     -54.052  12.919  -3.633  1.00  0.00      B   
ATOM   5097  O   SER   505     -54.571  12.628  -4.719  1.00  0.00      B   
ATOM   5098  N   LEU   506     -52.786  12.603  -3.351  1.00  0.00      B   
ATOM   5099  H   LEU   506     -52.442  12.857  -2.464  1.00  0.00      B   
ATOM   5100  CA  LEU   506     -51.914  11.918  -4.293  1.00  0.00      B   
ATOM   5101  CB  LEU   506     -50.484  11.908  -3.750  1.00  0.00      B   
ATOM   5102  CG  LEU   506     -49.335  11.457  -4.650  1.00  0.00      B   
ATOM   5103  CD1 LEU   506     -49.207  12.356  -5.873  1.00  0.00      B   
ATOM   5104  CD2 LEU   506     -48.034  11.471  -3.868  1.00  0.00      B   
ATOM   5105  C   LEU   506     -52.419  10.502  -4.550  1.00  0.00      B   
ATOM   5106  O   LEU   506     -52.643   9.714  -3.625  1.00  0.00      B   
ATOM   5107  N   GLY   507     -52.684  10.203  -5.821  1.00  0.00      B   
ATOM   5108  H   GLY   507     -52.549  10.888  -6.507  1.00  0.00      B   
ATOM   5109  CA  GLY   507     -53.223   8.911  -6.206  1.00  0.00      B   
ATOM   5110  C   GLY   507     -54.744   8.934  -6.274  1.00  0.00      B   
ATOM   5111  O   GLY   507     -55.317   8.650  -7.325  1.00  0.00      B   
ATOM   5112  N   SER   508     -55.417   9.289  -5.174  1.00  0.00      B   
ATOM   5113  H   SER   508     -54.926   9.566  -4.370  1.00  0.00      B   
ATOM   5114  CA  SER   508     -56.871   9.271  -5.126  1.00  0.00      B   
ATOM   5115  CB  SER   508     -57.353   9.177  -3.677  1.00  0.00      B   
ATOM   5116  OG  SER   508     -56.713  10.053  -2.751  1.00  0.00      B   
ATOM   5117  HG  SER   508     -57.262  10.008  -1.955  1.00  0.00      B   
ATOM   5118  C   SER   508     -57.608  10.369  -5.888  1.00  0.00      B   
ATOM   5119  O   SER   508     -58.727  10.141  -6.360  1.00  0.00      B   
ATOM   5120  N   ALA   509     -57.030  11.566  -6.049  1.00  0.00      B   
ATOM   5121  H   ALA   509     -56.139  11.733  -5.665  1.00  0.00      B   
ATOM   5122  CA  ALA   509     -57.697  12.632  -6.786  1.00  0.00      B   
ATOM   5123  CB  ALA   509     -57.087  13.982  -6.436  1.00  0.00      B   
ATOM   5124  C   ALA   509     -57.670  12.441  -8.302  1.00  0.00      B   
ATOM   5125  O   ALA   509     -56.765  12.879  -9.024  1.00  0.00      B   
ATOM   5126  N   LEU   510     -58.682  11.708  -8.770  1.00  0.00      B   
ATOM   5127  H   LEU   510     -59.240  11.244  -8.107  1.00  0.00      B   
ATOM   5128  CA  LEU   510     -58.943  11.530 -10.195  1.00  0.00      B   
ATOM   5129  CB  LEU   510     -60.053  10.498 -10.397  1.00  0.00      B   
ATOM   5130  CG  LEU   510     -59.854   9.071  -9.892  1.00  0.00      B   
ATOM   5131  CD1 LEU   510     -61.151   8.289 -10.013  1.00  0.00      B   
ATOM   5132  CD2 LEU   510     -58.728   8.370 -10.636  1.00  0.00      B   
ATOM   5133  C   LEU   510     -59.344  12.841 -10.867  1.00  0.00      B   
ATOM   5134  O   LEU   510     -59.873  13.741 -10.210  1.00  0.00      B   
ATOM   5135  N   ARG   511     -59.109  12.979 -12.176  1.00  0.00      B   
ATOM   5136  H   ARG   511     -58.752  12.219 -12.676  1.00  0.00      B   
ATOM   5137  CA  ARG   511     -59.399  14.223 -12.882  1.00  0.00      B   
ATOM   5138  CB  ARG   511     -58.803  14.208 -14.295  1.00  0.00      B   
ATOM   5139  CG  ARG   511     -57.279  14.056 -14.419  1.00  0.00      B   
ATOM   5140  CD  ARG   511     -56.455  15.117 -13.683  1.00  0.00      B   
ATOM   5141  NE  ARG   511     -56.357  14.823 -12.261  1.00  0.00      B   
ATOM   5142  HE  ARG   511     -56.256  13.885 -11.994  1.00  0.00      B   
ATOM   5143  CZ  ARG   511     -56.385  15.756 -11.309  1.00  0.00      B   
ATOM   5144  NH1 ARG   511     -56.394  17.059 -11.587  1.00  0.00      B   
ATOM   5145 HH11 ARG   511     -56.361  17.346 -12.545  1.00  0.00      B   
ATOM   5146 HH12 ARG   511     -56.349  17.788 -10.884  1.00  0.00      B   
ATOM   5147  NH2 ARG   511     -56.494  15.353 -10.050  1.00  0.00      B   
ATOM   5148 HH21 ARG   511     -56.571  14.363  -9.837  1.00  0.00      B   
ATOM   5149 HH22 ARG   511     -56.553  15.982  -9.251  1.00  0.00      B   
ATOM   5150  C   ARG   511     -60.891  14.548 -12.932  1.00  0.00      B   
ATOM   5151  O   ARG   511     -61.682  13.652 -13.246  1.00  0.00      B   
ATOM   5152  N   PRO   512     -61.326  15.786 -12.619  1.00  0.00      B   
ATOM   5153  CD  PRO   512     -60.455  16.865 -12.156  1.00  0.00      B   
ATOM   5154  CA  PRO   512     -62.731  16.206 -12.546  1.00  0.00      B   
ATOM   5155  CB  PRO   512     -62.627  17.656 -12.097  1.00  0.00      B   
ATOM   5156  CG  PRO   512     -61.377  17.671 -11.262  1.00  0.00      B   
ATOM   5157  C   PRO   512     -63.589  16.040 -13.802  1.00  0.00      B   
ATOM   5158  O   PRO   512     -64.019  16.996 -14.457  1.00  0.00      B   
ATOM   5159  N   SER   513     -63.901  14.775 -14.081  1.00  0.00      B   
ATOM   5160  H   SER   513     -63.673  14.093 -13.407  1.00  0.00      B   
ATOM   5161  CA  SER   513     -64.579  14.367 -15.300  1.00  0.00      B   
ATOM   5162  CB  SER   513     -64.309  12.887 -15.545  1.00  0.00      B   
ATOM   5163  OG  SER   513     -62.913  12.615 -15.604  1.00  0.00      B   
ATOM   5164  HG  SER   513     -62.483  12.897 -14.784  1.00  0.00      B   
ATOM   5165  C   SER   513     -66.078  14.630 -15.231  1.00  0.00      B   
ATOM   5166  O   SER   513     -66.720  14.944 -16.236  1.00  0.00      B   
ATOM   5167  N   THR   514     -66.649  14.516 -14.031  1.00  0.00      B   
ATOM   5168  H   THR   514     -66.114  14.208 -13.268  1.00  0.00      B   
ATOM   5169  CA  THR   514     -68.049  14.821 -13.794  1.00  0.00      B   
ATOM   5170  CB  THR   514     -68.704  13.657 -13.018  1.00  0.00      B   
ATOM   5171  OG1 THR   514     -67.768  13.178 -12.050  1.00  0.00      B   
ATOM   5172  HG1 THR   514     -68.167  12.370 -11.689  1.00  0.00      B   
ATOM   5173  CG2 THR   514     -69.140  12.540 -13.954  1.00  0.00      B   
ATOM   5174  C   THR   514     -68.231  16.185 -13.130  1.00  0.00      B   
ATOM   5175  O   THR   514     -68.701  16.335 -11.993  1.00  0.00      B   
ATOM   5176  N   SER   515     -67.824  17.203 -13.896  1.00  0.00      B   
ATOM   5177  H   SER   515     -67.519  17.022 -14.813  1.00  0.00      B   
ATOM   5178  CA  SER   515     -67.853  18.591 -13.455  1.00  0.00      B   
ATOM   5179  CB  SER   515     -66.960  19.450 -14.357  1.00  0.00      B
[truncated: 327,360 more chars]
